# Supplementary material for: Genome-Wide Association Mapping for Yield and Other Agronomic Traits in an Elite Breeding Population of Tropical Rice (Oryza sativa)
Source: PLoS One. 2015 Mar 18;10(3):e0119873. doi: 10.1371/journal.pone.0119873 (PMC4364887; doi:10.1371/journal.pone.0119873)
Supplement: S1 Table — Table shows up to the top five most significant SNPs identified for each season for each QTL, for each trait along with the major and minor alleles for the SNP and the allele effect of the major allele. rs = SNP identifier, p_wald = Wald Test p-value. (XLSX) [file pone.0119873.s005.xlsx]

## Sheet: Top_GWAS_hits.csv
TRAIT	Season	chrom	rs	pos	peak/QTL	minor allele	major allele	p_wald	Allele_Effect (major allele)	Trait Mean
CulmL	DS	1	S1_37603528	37603528	qCulmL-1	G	A	5.05e-05	-4.49298	82.52
CulmL	DS	3	S3_1125848	1125848	qCulmL-3	G	A	1.2e-06	-4.75513	82.52
CulmL	DS	3	S3_1174616	1174616	qCulmL-3	C	A	2.21e-06	-5.05662	82.52
CulmL	DS	3	S3_1179404	1179404	qCulmL-3	G	A	2.52e-06	-4.95156	82.52
CulmL	DS	3	S3_1030259	1030259	qCulmL-3	T	G	2.6e-06	-5.0919	82.52
CulmL	DS	3	S3_1221494	1221494	qCulmL-3	T	C	3.1e-06	-4.862	82.52
CulmL	DS	6	S6_6770049	6770049	qCulmL-6	C	A	7.64e-06	-4.60629	82.52
CulmL	DS	6	S6_6863892	6863892	qCulmL-6	G	A	1.6e-05	-4.48412	82.52
CulmL	DS	6	S6_6862060	6862060	qCulmL-6	C	T	2.97e-05	-4.05854	82.52
CulmL	DS	6	S6_6923353	6923353	qCulmL-6	C	T	4.46e-05	-5.17043	82.52
CulmL	DS	6	S6_6923356	6923356	qCulmL-6	G	T	4.46e-05	-5.17043	82.52
CulmL	DS	8	S8_26234733	26234733	qCulmL-8	C	A	1.72e-05	-6.08445	82.52
Exs	DS	8	S8_23448704	23448704	qExs-8	G	T	6.82e-07	-0.057876	1.22
Flg_LL	DS	1	S1_39798777	39798777	qFLgLL-1	A	C	3.89e-07	-2.82826	29.36
FLW	DS	3	S3_1269941	1269941	qFL-3	A	G	5.02e-27	-6.2966	84.21
FLW	DS	3	S3_1165376	1165376	qFL-3	T	C	1.47e-24	-6.12932	84.21
FLW	DS	3	S3_1125848	1125848	qFL-3	G	A	1.82e-23	-5.99325	84.21
FLW	DS	3	S3_1394477	1394477	qFL-3	G	T	2.8e-22	-5.96223	84.21
FLW	DS	3	S3_1221494	1221494	qFL-3	T	C	1.49e-21	-5.97475	84.21
FLW	DS	6	S6_2900101	2900101	qFL-6	C	G	8.87e-05	-2.34787	84.21
FLW	DS	6	S6_2961503	2961503	qFL-6	T	C	0.000129	-2.55244	84.21
FLW	DS	6	S6_3057752	3057752	qFL-6	C	G	0.000216	-2.04773	84.21
FLW	DS	8	S8_4137990	4137990	qFL-8	A	G	0.000249	-2.67222	84.21
FLW	DS	8	S8_4138023	4138023	qFL-8	G	A	0.000249	-2.67222	84.21
FLW	WS	2	S2_26519689	26519689	qFL-2	T	C	3.93e-05	-3.68456	92.36
FLW	WS	2	S2_25797823	25797823	qFL-2	C	A	0.000238	2.73636	92.36
FLW	WS	3	S3_1269941	1269941	qFL-3	A	G	2.46e-18	-4.59262	92.36
FLW	WS	3	S3_1165376	1165376	qFL-3	T	C	1.29e-15	-4.35725	92.36
FLW	WS	3	S3_1001639	1001639	qFL-3	A	G	2.01e-14	-4.33787	92.36
FLW	WS	3	S3_1394477	1394477	qFL-3	G	T	1.48e-13	-4.21562	92.36
FLW	WS	3	S3_1194477	1194477	qFL-3	G	T	1.5e-13	-4.18849	92.36
FLW	WS	9	S9_12772193	12772193	qFL-9	C	T	0.00012	3.08973	92.36
GrL	DS	11	S11_10923144	10923144	qGrl-11	C	A	0.000468	0.18397	9.7
GrL	DS	12	S12_678086	678086	qGrL-12	A	G	0.00014	-0.26722	9.7
GrL	DS	12	S12_678113	678113	qGrL-12	A	T	0.00014	-0.26722	9.7
GrL	DS	12	S12_328399	328399	qGrL-12	T	C	0.000168	-0.342951	9.7
GrL	DS	12	S12_499726	499726	qGrL-12	T	G	0.000344	-0.28095	9.7
GrL	DS	12	S12_720838	720838	qGrL-12	C	G	0.000371	-0.254752	9.7
GrL	DS	2	S2_31159237	31159237	qGrL-2	A	G	0.000348	0.284654	9.7
GrL	DS	2	S2_31601053	31601053	qGrL-2	T	C	0.000363	0.247143	9.7
GrL	DS	2	S2_29330325	29330325	qGrL-2	A	G	0.000694	-0.161903	9.7
GrL	DS	2	S2_31844275	31844275	qGrL-2	C	T	0.000753	0.217273	9.7
GrL	DS	3	S3_3654063	3654063	qGrL-3	A	G	0.000348	0.256747	9.7
GrL	DS	5	S5_26056196	26056196	qGrl-5	G	A	0.00066	-0.316667	9.7
GrL	DS	5	S5_26056215	26056215	qGrl-5	A	G	0.00066	-0.316667	9.7
GrL	DS	6	S6_26903054	26903054	qGrL-6-1	A	G	0.000129	-0.346623	9.7
GrL	DS	6	S6_2585118	2585118	qGrl-6-2	T	G	0.000456	0.279289	9.7
GrL	DS	7	S7_23357113	23357113	qGrL-7	T	G	4.67e-08	-0.301848	9.7
GrL	DS	7	S7_23498199	23498199	qGrL-7	C	T	1.05e-07	-0.304848	9.7
GrL	DS	7	S7_23247269	23247269	qGrL-7	T	C	1.12e-07	-0.30102	9.7
GrL	DS	7	S7_24170666	24170666	qGrL-7	G	T	1.55e-07	-0.30214	9.7
GrL	DS	7	S7_24170677	24170677	qGrL-7	G	T	1.55e-07	-0.30214	9.7
GrL	DS	8	S8_7891946	7891946	qGrL-8	C	T	0.000345	0.298267	9.7
GrL	DS	9	S9_7843017	7843017	qGrl-9	A	G	0.000517	-0.320328	9.7
GrL	WS	7	S7_25513955	25513955	qGrL-7	G	A	1.43e-07	-0.435535	9.87
GrW	DS	5	S5_145919	145919	qGrW-5-1	T	C	2.34e-05	0.117325	2.3
GrW	DS	5	S5_80567	80567	qGrW-5-1	A	T	0.000203	0.110371	2.3
GrW	DS	5	S5_361080	361080	qGrW-5-1	G	A	0.000213	0.112959	2.3
GrW	DS	5	S5_231435	231435	qGrW-5-1	C	G	0.00033	0.104014	2.3
GrW	DS	5	S5_340129	340129	qGrW-5-1	G	A	0.000407	0.112347	2.3
GrW	DS	5	S5_6065038	6065038	qGrW-5-2	T	C	0.000128	-0.08934	2.3
GrW	DS	5	S5_6158096	6158096	qGrW-5-2	C	T	0.000367	-0.059646	2.3
GrW	DS	5	S5_6158111	6158111	qGrW-5-2	C	T	0.000367	-0.059646	2.3
GrW	DS	5	S5_5362676	5362676	qGrW-5-2	G	A	0.000709	-0.086667	2.3
GrW	DS	5	S5_6211418	6211418	qGrW-5-2	G	A	0.000743	-0.053295	2.3
GrW	DS	7	S7_23669380	23669380	qGrW-7	A	G	4.43e-07	0.102331	2.3
GrW	DS	7	S7_24438421	24438421	qGrW-7	A	G	1.33e-06	0.082951	2.3
GrW	DS	7	S7_24574494	24574494	qGrW-7	T	C	2.26e-06	0.085184	2.3
GrW	DS	7	S7_24512552	24512552	qGrW-7	C	G	2.81e-06	0.079695	2.3
GrW	DS	7	S7_24512574	24512574	qGrW-7	A	C	2.81e-06	0.079695	2.3
GrW	DS	8	S8_27875422	27875422	qGrW-8	T	G	0.000669	0.08472	2.3
GrW	DS	9	S9_588610	588610	qGrW-9-1	T	C	0.00037	0.084577	2.3
GrW	DS	9	S9_8717297	8717297	qGrW-9-2	A	G	0.000143	-0.113344	2.3
GrW	DS	9	S9_9451838	9451838	qGrW-9-2	G	A	0.000352	0.090045	2.3
GrW	DS	9	S9_9435367	9435367	qGrW-9-2	T	C	0.000383	0.093249	2.3
GrW	DS	9	S9_15464184	15464184	qGrW-9-3	C	T	0.000616	0.056497	2.3
LBR	DS	11	S11_19615630	19615630	qLBR-11	T	C	0.000152	-0.228042	4.26
LBR	DS	11	S11_20664526	20664526	qLBR-11	T	G	0.000277	-0.174051	4.26
LBR	DS	11	S11_21324823	21324823	qLBR-11	G	C	0.000361	-0.210245	4.26
LBR	DS	11	S11_20205659	20205659	qLBR-11	T	G	0.000436	-0.154499	4.26
LBR	DS	11	S11_20750811	20750811	qLBR-11	C	G	0.000504	-0.258696	4.26
LBR	DS	12	S12_11311585	11311585	qLBR-12	A	G	0.00108	0.140615	4.26
LBR	DS	2	S2_29330325	29330325	qLBR-2-1	A	G	0.000536	-0.202469	4.26
LBR	DS	2	S2_1106686	1106686	qLBR-2-2	A	C	0.000654	-0.168109	4.26
LBR	DS	5	S5_2348689	2348689	qLBR-5	A	T	0.000613	0.180942	4.26
LBR	DS	5	S5_2348690	2348690	qLBR-5	C	A	0.000613	0.180942	4.26
LBR	DS	7	S7_24170666	24170666	qLBR-7	G	T	1.74e-15	-0.371626	4.26
LBR	DS	7	S7_24170677	24170677	qLBR-7	G	T	1.74e-15	-0.371626	4.26
LBR	DS	7	S7_23669380	23669380	qLBR-7	A	G	3.97e-15	-0.391532	4.26
LBR	DS	7	S7_23357113	23357113	qLBR-7	T	G	5.09e-15	-0.351906	4.26
LBR	DS	7	S7_23498199	23498199	qLBR-7	C	T	5.68e-15	-0.366667	4.26
LBR	DS	8	S8_27875422	27875422	qLBR-8-1	T	G	0.000286	-0.258944	4.26
LBR	DS	8	S8_27687116	27687116	qLBR-8-1	A	G	0.000485	-0.315389	4.26
LBR	WS	1	S1_9624292	9624292	qLBR-1	A	G	0.000328	0.260526	4.13
LBR	WS	2	S2_31605356	31605356	qLBR-2-2	G	A	4.65e-05	0.192657	4.13
LBR	WS	2	S2_24463250	24463250	qLBR-2-2	C	T	0.000146	0.292647	4.13
LBR	WS	2	S2_24470114	24470114	qLBR-2-2	A	T	0.000343	0.350631	4.13
LBR	WS	2	S2_24470115	24470115	qLBR-2-2	C	A	0.000343	0.350631	4.13
LBR	WS	2	S2_24470116	24470116	qLBR-2-2	A	C	0.000343	0.350631	4.13
LBR	WS	2	S2_24239937	24239937	qLBR-2-2	C	T	0.000747	0.320385	4.13
LBR	WS	3	S3_5429357	5429357	qLBR-3	C	T	0.000428	-0.399216	4.13
LBR	WS	3	S3_5342721	5342721	qLBR-3	G	A	0.000446	-0.407398	4.13
LBR	WS	3	S3_4804626	4804626	qLBR-3	A	G	0.000535	-0.307461	4.13
LBR	WS	3	S3_5466818	5466818	qLBR-3	A	G	0.000602	-0.408556	4.13
LBR	WS	3	S3_5466838	5466838	qLBR-3	A	G	0.000602	-0.408556	4.13
LBR	WS	4	S4_24301615	24301615	qLBR-4	G	T	0.000173	-0.229356	4.13
LBR	WS	7	S7_25513955	25513955	qLBR-7	G	A	1.55e-09	-0.389521	4.13
LBR	WS	7	S7_24574494	24574494	qLBR-7	T	C	1.07e-08	-0.348605	4.13
LBR	WS	7	S7_23631755	23631755	qLBR-7	T	C	2.31e-07	-0.367857	4.13
LBR	WS	7	S7_24685638	24685638	qLBR-7	G	A	3.58e-07	-0.313905	4.13
LBR	WS	7	S7_24792638	24792638	qLBR-7	T	G	4.52e-07	-0.305055	4.13
LBR	WS	8	S8_656010	656010	qLBR-8-2	A	G	0.000393	-0.218008	4.13
Lg	DS	2	S2_34850042	34850042	qLG-2	C	T	1.16e-07	-0.823402	1.27
Lg	DS	2	S2_28713135	28713135	qLG-2	G	C	5.44e-06	-0.700749	1.27
Lg	DS	6	S6_6766160	6766160	qLG-6-1	G	C	6.98e-07	-0.719298	1.27
Lg	DS	6	S6_26972425	26972425	qLG-6-2	A	G	8.92e-07	-0.836895	1.27
Lg	WS	12	S12_11580352	11580352	qLG-12	G	A	5.82e-09	-1.15892	1.61
Lg	WS	4	S4_4153062	4153062	qLG-4	A	C	1.85e-06	-1.18827	1.61
PH	DS	3	S3_1125848	1125848	qPH-3	G	A	1.81e-06	-5.65724	105.71
PH	DS	3	S3_1269941	1269941	qPH-3	A	G	2.52e-06	-5.44691	105.71
PH	DS	3	S3_1174616	1174616	qPH-3	C	A	3.52e-06	-6.04962	105.71
PH	DS	6	S6_6770049	6770049	qPH-3	C	A	4.43e-06	-5.53436	105.71
PH	DS	3	S3_1394477	1394477	qPH-3	G	T	5.54e-06	-5.44578	105.71
PH	DS	6	S6_6863892	6863892	qPH-6	G	A	1.22e-05	-5.3212	105.71
PH	DS	8	S8_26234733	26234733	qPH-8	C	A	7.03e-06	-7.27522	105.71
PH	WS	2	S2_4862730	4862730	qPH-2	A	C	4.98e-06	-4.72724	119.63
PH	WS	2	S2_4862734	4862734	qPH-2	T	A	4.98e-06	-4.72724	119.63
PH	WS	2	S2_4862737	4862737	qPH-2	A	T	4.98e-06	-4.72724	119.63
SPn	WS	3	S3_6983278	6983278	qSPn-3	G	A	7.17e-06	-5.70692	106.63
SPn	WS	8	S8_26438948	26438948	qSPn-8	C	T	3.55e-06	-10.1476	106.63
SPn	WS	8	S8_27265840	27265840	qSPn-8	G	A	3.79e-06	-11.6102	106.63
SPn	WS	8	S8_27357996	27357996	qSPn-8	G	C	4.01e-06	-11.5557	106.63
SPn	WS	8	S8_27358027	27358027	qSPn-8	C	G	4.01e-06	-11.5557	106.63
YLD	WS	11	S11_10970936	10970936	qYLD-11	A	T	3.48e-08	685.611	4775.96
YLD	WS	11	S11_8723038	8723038	qYLD-11	T	A	1.48e-06	429.906	4775.96
YLD	WS	11	S11_8723076	8723076	qYLD-11	T	C	1.48e-06	429.906	4775.96
