# Supplementary material for: Genome-Wide Association Mapping for Yield and Other Agronomic Traits in an Elite Breeding Population of Tropical Rice (Oryza sativa)
Source: PLoS One. 2015 Mar 18;10(3):e0119873. doi: 10.1371/journal.pone.0119873 (PMC4364887; doi:10.1371/journal.pone.0119873)
Supplement: S4 Table — Locus = haplotype number assigned by PLINK, NANAL = number of individuals in analysis, BETA = regression coefficient, R2 = percent variance explained by haplotype, STAT = T test statistic, P = asymptotic p-value, pop_freq = frequency of haplotype in population, SNPs = SNPs that make up the haplotype. Negative BETA values indicate that the haplotype is associated with earlier flowering, positive BETA values indicate that the haplotype is associated with later flowering. The most significant haplotype associated with early flowering and the most significant haplotype associated with late flowering is highlighted for both seasons. (XLSX) [file pone.0119873.s008.xlsx]

## Sheet: DS_FLW_haplotypes
TRAIT	SEASON	LOCUS	HAPLOTYPE	#SNPs	Kb_spanned	NANAL	BETA	R2	STAT	P	pop_freq	SNPS
FLW	DS	H1	ATCACTTGGAGGAATTAAAGGCTCTCGATGTCACTGGGTCAACCGGAACGAGGAACGG	58	202.926	250	-2.737	0.3433	-11.39	1.943e-24	0.529	S3_234156|S3_234929|S3_246908|S3_248339|S3_248383|S3_262333|S3_268208|S3_268209|S3_268247|S3_268871|S3_269398|S3_274531|S3_276503|S3_291153|S3_295540|S3_295556|S3_340650|S3_340910|S3_345464|S3_345591|S3_345681|S3_347945|S3_356221|S3_356391|S3_365433|S3_365434|S3_368608|S3_370929|S3_370977|S3_372391|S3_372409|S3_372456|S3_372471|S3_380199|S3_384666|S3_384685|S3_384799|S3_387331|S3_388403|S3_388693…
FLW	DS	H4	TGAACCAAGGTGTGTGATCTAAAGTATGGGTCATCTTTAGGGCTGGTTTCGTTGACGTGTGCGCAACCGGCGGAATGAAGTCACTCTTAACACACGTCGTACGGCGGTACTAGAGCAATCGAAT	124	900.378	241	-2.555	0.2975	-10.06	4.408e-20	0.4186	S3_494099|S3_500823|S3_508206|S3_508540|S3_508608|S3_510533|S3_511038|S3_511125|S3_518549|S3_518743|S3_518763|S3_524189|S3_539835|S3_539918|S3_545581|S3_549797|S3_549798|S3_549875|S3_550558|S3_555474|S3_565309|S3_565310|S3_565311|S3_577878|S3_603983|S3_604056|S3_604057|S3_608927|S3_608947|S3_611116|S3_611152|S3_617284|S3_620039|S3_637464|S3_638836|S3_643084|S3_651740|S3_655449|S3_673934|S3_707135…
FLW	DS	H3	TAAAGCTT	8	49.256	242	-2.376	0.2488	-8.915	1.263e-16	0.481	S3_443301|S3_444445|S3_452394|S3_455767|S3_460267|S3_473989|S3_484323|S3_492557
FLW	DS	H5	CA	2	9.05	242	-2.321	0.2401	-8.708	5.084e-16	0.4174	S3_1672706|S3_1681756
FLW	DS	H6	AAAAATCAGTGAGCCT	16	66.48	269	-1.9	0.1111	-5.776	2.121e-08	0.2125	S3_1776157|S3_1795075|S3_1795105|S3_1816615|S3_1826398|S3_1826401|S3_1830562|S3_1830920|S3_1831602|S3_1833248|S3_1833420|S3_1838728|S3_1841277|S3_1841442|S3_1841474|S3_1842637
FLW	DS	H7	AATCGGTTCGGAGAATTTGGGAT	23	91.94	261	-1.629	0.104	-5.484	9.89e-08	0.2952	S3_1843921|S3_1844633|S3_1847112|S3_1848847|S3_1859176|S3_1859204|S3_1859220|S3_1868813|S3_1869004|S3_1869026|S3_1877889|S3_1878409|S3_1881232|S3_1882479|S3_1886414|S3_1886542|S3_1893633|S3_1908338|S3_1920355|S3_1924690|S3_1924720|S3_1935570|S3_1935861
FLW	DS	H7	GGCGAACCTTACAGGCCGCAAGT	23	91.94	261	-1.585	0.0677	-4.337	2.073e-05	0.2118	S3_1843921|S3_1844633|S3_1847112|S3_1848847|S3_1859176|S3_1859204|S3_1859220|S3_1868813|S3_1869004|S3_1869026|S3_1877889|S3_1878409|S3_1881232|S3_1882479|S3_1886414|S3_1886542|S3_1893633|S3_1908338|S3_1920355|S3_1924690|S3_1924720|S3_1935570|S3_1935861
FLW	DS	H8	CC	2	0.233	224	-1.532	0.08744	-4.612	6.729e-06	0.2723	S3_2152988|S3_2153221
FLW	DS	H3	CGGGATCG	8	49.256	242	2.939	0.3347	10.99	5.059e-23	0.3384	S3_443301|S3_444445|S3_452394|S3_455767|S3_460267|S3_473989|S3_484323|S3_492557
FLW	DS	H7	GGCGAACCTTACAGGCCGCAAGC	23	91.94	261	2.719	0.3011	10.56	6.311e-22	0.3885	S3_1843921|S3_1844633|S3_1847112|S3_1848847|S3_1859176|S3_1859204|S3_1859220|S3_1868813|S3_1869004|S3_1869026|S3_1877889|S3_1878409|S3_1881232|S3_1882479|S3_1886414|S3_1886542|S3_1893633|S3_1908338|S3_1920355|S3_1924690|S3_1924720|S3_1935570|S3_1935861
FLW	DS	H6	TCGTGAAGACACCATC	16	66.48	269	2.342	0.253	9.509	1.183e-18	0.5367	S3_1776157|S3_1795075|S3_1795105|S3_1816615|S3_1826398|S3_1826401|S3_1830562|S3_1830920|S3_1831602|S3_1833248|S3_1833420|S3_1838728|S3_1841277|S3_1841442|S3_1841474|S3_1842637
FLW	DS	H5	GG	2	9.05	242	2.408	0.2622	9.235	1.413e-17	0.5579	S3_1672706|S3_1681756
FLW	DS	H1	CGTTTCCACTAAGGCCTCTGACCCCTAGCGTCAGCCAGGTGCTCGATGAATAAAGGTG	58	202.926	250	2.168	0.1083	5.487	1.008e-07	0.1723	S3_234156|S3_234929|S3_246908|S3_248339|S3_248383|S3_262333|S3_268208|S3_268209|S3_268247|S3_268871|S3_269398|S3_274531|S3_276503|S3_291153|S3_295540|S3_295556|S3_340650|S3_340910|S3_345464|S3_345591|S3_345681|S3_347945|S3_356221|S3_356391|S3_365433|S3_365434|S3_368608|S3_370929|S3_370977|S3_372391|S3_372409|S3_372456|S3_372471|S3_380199|S3_384666|S3_384685|S3_384799|S3_387331|S3_388403|S3_388693…
FLW	DS	H4	TTGGGGGTTAAACTCAGGTCTTGACCAACTCTCCTCCCGATCTCAAGCGGAACACTACAAAAATGGAAACTAATCACGAGCCATAGAGAGAGTTGTCTAGCGACTTTGGTCCAGATCGGTACGG	124	900.378	241	4.164	0.1036	5.255	3.284e-07	0.04785	S3_494099|S3_500823|S3_508206|S3_508540|S3_508608|S3_510533|S3_511038|S3_511125|S3_518549|S3_518743|S3_518763|S3_524189|S3_539835|S3_539918|S3_545581|S3_549797|S3_549798|S3_549875|S3_550558|S3_555474|S3_565309|S3_565310|S3_565311|S3_577878|S3_603983|S3_604056|S3_604057|S3_608927|S3_608947|S3_611116|S3_611152|S3_617284|S3_620039|S3_637464|S3_638836|S3_643084|S3_651740|S3_655449|S3_673934|S3_707135…
FLW	DS	H4	TTGGGGGTTAAACTCAGGTCTTGACCAACTCTCCTCCCGATCTCAAGCGGAACACTGTGTGCGCAACCGGCGGACAGATCCTTCACTGAGAGTTGTCTAGCGACTTTGGTCCAGATCGGTACGG	124	900.378	241	2.335	0.09043	4.874	1.989e-06	0.1038	S3_494099|S3_500823|S3_508206|S3_508540|S3_508608|S3_510533|S3_511038|S3_511125|S3_518549|S3_518743|S3_518763|S3_524189|S3_539835|S3_539918|S3_545581|S3_549797|S3_549798|S3_549875|S3_550558|S3_555474|S3_565309|S3_565310|S3_565311|S3_577878|S3_603983|S3_604056|S3_604057|S3_608927|S3_608947|S3_611116|S3_611152|S3_617284|S3_620039|S3_637464|S3_638836|S3_643084|S3_651740|S3_655449|S3_673934|S3_707135…
FLW	DS	H4	TTGGGGGTGGTACTCAGGTCTTGACCAACTCTCCTCCCGATCTCAAGCGGAACACTGTGTGCGCAACCGGCGGACAGATCCTTCACTGAGAGTTGTCTAGCGACTTTGGTCCAGATCGGTACGG	124	900.378	241	2.042	0.07376	4.363	1.913e-05	0.1075	S3_494099|S3_500823|S3_508206|S3_508540|S3_508608|S3_510533|S3_511038|S3_511125|S3_518549|S3_518743|S3_518763|S3_524189|S3_539835|S3_539918|S3_545581|S3_549797|S3_549798|S3_549875|S3_550558|S3_555474|S3_565309|S3_565310|S3_565311|S3_577878|S3_603983|S3_604056|S3_604057|S3_608927|S3_608947|S3_611116|S3_611152|S3_617284|S3_620039|S3_637464|S3_638836|S3_643084|S3_651740|S3_655449|S3_673934|S3_707135…
FLW	DS	H8	GT	2	0.233	224	1.374	0.07312	4.185	4.112e-05	0.7098	S3_2152988|S3_2153221

## Sheet: WS_FLW_haplotpes
TRAIT	SEASON	LOCUS	HAPLOTYPE	#SNPs	Kb_spanned	NANAL	BETA	R2	STAT	P	pop_freq	SNPS
FLW	WS	H3	TAAAGCTGGAACCAAGGTGTGTCGATCT	28	112.173	272	-2.547	0.06855	-4.458	1.216e-05	0.0673	S3_443301|S3_444445|S3_452394|S3_455767|S3_460267|S3_473989|S3_484323|S3_492557|S3_500823|S3_508206|S3_508540|S3_508608|S3_510533|S3_511038|S3_511125|S3_518549|S3_518743|S3_518763|S3_524189|S3_539835|S3_539918|S3_545581|S3_549005|S3_549797|S3_549798|S3_549875|S3_550558|S3_555474
FLW	WS	H10	TCGTACGGCGGTACTAGAGCAATCGAATGG	30	717.075	280	-2.161	0.09097	-5.275	2.679e-07	0.09885	S3_964681|S3_980677|S3_984887|S3_984915|S3_985094|S3_995095|S3_1001639|S3_1003372|S3_1008723|S3_1025736|S3_1030259|S3_1030333|S3_1092199|S3_1094192|S3_1109404|S3_1123429|S3_1125178|S3_1125848|S3_1157880|S3_1165376|S3_1174616|S3_1179404|S3_1194477|S3_1221494|S3_1269941|S3_1320779|S3_1342244|S3_1394477|S3_1672706|S3_1681756
FLW	WS	H7	AGT	3	4.226	277	-1.981	0.2168	-8.726	2.582e-16	0.5261	S3_866089|S3_870252|S3_870315
FLW	WS	H6	CTGTGCGCAACCGGCGGAATGA	22	8.784	285	-1.94	0.2027	-8.482	1.251e-15	0.5161	S3_855328|S3_855610|S3_857321|S3_857467|S3_858157|S3_858160|S3_858567|S3_858612|S3_860486|S3_861401|S3_861635|S3_861644|S3_861742|S3_861838|S3_862543|S3_863215|S3_863438|S3_863731|S3_863823|S3_863831|S3_863884|S3_864112
FLW	WS	H9	GACACACG	8	37.898	268	-1.93	0.2094	-8.394	2.826e-15	0.4903	S3_926035|S3_933510|S3_950277|S3_952681|S3_953308|S3_958120|S3_963216|S3_963933
FLW	WS	H5	AAAGTATGGGTGCATCTTTAGGGCTGGTTTCGTTGACG	38	290.001	268	-1.912	0.2041	-8.259	6.981e-15	0.5128	S3_565309|S3_565310|S3_565311|S3_577878|S3_603983|S3_604056|S3_604057|S3_608927|S3_608947|S3_611116|S3_611152|S3_612473|S3_617284|S3_620039|S3_637464|S3_638836|S3_643084|S3_651740|S3_655449|S3_673934|S3_707135|S3_715299|S3_715489|S3_724137|S3_725994|S3_732890|S3_734213|S3_734579|S3_744238|S3_744281|S3_754676|S3_755379|S3_765107|S3_804868|S3_813402|S3_813574|S3_850783|S3_855310
FLW	WS	H1	ATCACTTGGAGGAATTAAAGGCTCTCGATGTCACTGGGTCAACCGGAACGAGGAACGG	58	202.926	275	-1.901	0.2031	-8.341	3.679e-15	0.5159	S3_234156|S3_234929|S3_246908|S3_248339|S3_248383|S3_262333|S3_268208|S3_268209|S3_268247|S3_268871|S3_269398|S3_274531|S3_276503|S3_291153|S3_295540|S3_295556|S3_340650|S3_340910|S3_345464|S3_345591|S3_345681|S3_347945|S3_356221|S3_356391|S3_365433|S3_365434|S3_368608|S3_370929|S3_370977|S3_372391|S3_372409|S3_372456|S3_372471|S3_380199|S3_384666|S3_384685|S3_384799|S3_387331|S3_388403|S3_388693…
FLW	WS	H8	GCACTCTT	8	29.76	279	-1.693	0.1685	-7.492	9.148e-13	0.4998	S3_876079|S3_876249|S3_876427|S3_881362|S3_885078|S3_885079|S3_886522|S3_905839
FLW	WS	H11	AAAAATCAGTGAGCCT	16	66.48	293	-1.672	0.09819	-5.629	4.266e-08	0.196	S3_1776157|S3_1795075|S3_1795105|S3_1816615|S3_1826398|S3_1826401|S3_1830562|S3_1830920|S3_1831602|S3_1833248|S3_1833420|S3_1838728|S3_1841277|S3_1841442|S3_1841474|S3_1842637
FLW	WS	H3	TAAAGCTTGAACCAAGGTGTGTCGATCT	28	112.173	272	-1.521	0.1198	-6.062	4.515e-09	0.4472	S3_443301|S3_444445|S3_452394|S3_455767|S3_460267|S3_473989|S3_484323|S3_492557|S3_500823|S3_508206|S3_508540|S3_508608|S3_510533|S3_511038|S3_511125|S3_518549|S3_518743|S3_518763|S3_524189|S3_539835|S3_539918|S3_545581|S3_549005|S3_549797|S3_549798|S3_549875|S3_550558|S3_555474
FLW	WS	H10	TCGTACGGCGGTACTAGAGCAATCGAATCA	30	717.075	280	-1.478	0.1112	-5.898	1.063e-08	0.3559	S3_964681|S3_980677|S3_984887|S3_984915|S3_985094|S3_995095|S3_1001639|S3_1003372|S3_1008723|S3_1025736|S3_1030259|S3_1030333|S3_1092199|S3_1094192|S3_1109404|S3_1123429|S3_1125178|S3_1125848|S3_1157880|S3_1165376|S3_1174616|S3_1179404|S3_1194477|S3_1221494|S3_1269941|S3_1320779|S3_1342244|S3_1394477|S3_1672706|S3_1681756
FLW	WS	H12	AATCGGTTCGGAGAATTTGGGAT	23	91.94	285	-1.415	0.09291	-5.384	1.532e-07	0.2834	S3_1843921|S3_1844633|S3_1847112|S3_1848847|S3_1859176|S3_1859204|S3_1859220|S3_1868813|S3_1869004|S3_1869026|S3_1877889|S3_1878409|S3_1881232|S3_1882479|S3_1886414|S3_1886542|S3_1893633|S3_1908338|S3_1920355|S3_1924690|S3_1924720|S3_1935570|S3_1935861
FLW	WS	H9	GGAGTTGT	8	37.898	268	2.038	0.2304	8.925	7.471e-17	0.4385	S3_926035|S3_933510|S3_950277|S3_952681|S3_953308|S3_958120|S3_963216|S3_963933
FLW	WS	H10	CTAGCGACTTTGGTCCAGATCGGTACGGGG	30	717.075	280	1.963	0.2067	8.511	1.088e-15	0.4004	S3_964681|S3_980677|S3_984887|S3_984915|S3_985094|S3_995095|S3_1001639|S3_1003372|S3_1008723|S3_1025736|S3_1030259|S3_1030333|S3_1092199|S3_1094192|S3_1109404|S3_1123429|S3_1125178|S3_1125848|S3_1157880|S3_1165376|S3_1174616|S3_1179404|S3_1194477|S3_1221494|S3_1269941|S3_1320779|S3_1342244|S3_1394477|S3_1672706|S3_1681756
FLW	WS	H12	GGCGAACCTTACAGGCCGCAAGC	23	91.94	285	1.912	0.1837	7.981	3.656e-14	0.4029	S3_1843921|S3_1844633|S3_1847112|S3_1848847|S3_1859176|S3_1859204|S3_1859220|S3_1868813|S3_1869004|S3_1869026|S3_1877889|S3_1878409|S3_1881232|S3_1882479|S3_1886414|S3_1886542|S3_1893633|S3_1908338|S3_1920355|S3_1924690|S3_1924720|S3_1935570|S3_1935861
FLW	WS	H7	TCC	3	4.226	277	1.682	0.1251	6.271	1.382e-09	0.2768	S3_866089|S3_870252|S3_870315
FLW	WS	H5	TTGACCAACTCGTCCTCCCGATCTCAAGCGGAACACTG	38	290.001	268	1.796	0.1245	6.15	2.831e-09	0.2584	S3_565309|S3_565310|S3_565311|S3_577878|S3_603983|S3_604056|S3_604057|S3_608927|S3_608947|S3_611116|S3_611152|S3_612473|S3_617284|S3_620039|S3_637464|S3_638836|S3_643084|S3_651740|S3_655449|S3_673934|S3_707135|S3_715299|S3_715489|S3_724137|S3_725994|S3_732890|S3_734213|S3_734579|S3_744238|S3_744281|S3_754676|S3_755379|S3_765107|S3_804868|S3_813402|S3_813574|S3_850783|S3_855310
FLW	WS	H11	TCGTGAAGACACCATC	16	66.48	293	1.357	0.1023	5.757	2.169e-08	0.5505	S3_1776157|S3_1795075|S3_1795105|S3_1816615|S3_1826398|S3_1826401|S3_1830562|S3_1830920|S3_1831602|S3_1833248|S3_1833420|S3_1838728|S3_1841277|S3_1841442|S3_1841474|S3_1842637
FLW	WS	H3	CGGGATCGTGGGGGTTAAACTCCAGGTC	28	112.173	272	1.502	0.1003	5.488	9.379e-08	0.2778	S3_443301|S3_444445|S3_452394|S3_455767|S3_460267|S3_473989|S3_484323|S3_492557|S3_500823|S3_508206|S3_508540|S3_508608|S3_510533|S3_511038|S3_511125|S3_518549|S3_518743|S3_518763|S3_524189|S3_539835|S3_539918|S3_545581|S3_549005|S3_549797|S3_549798|S3_549875|S3_550558|S3_555474
FLW	WS	H8	GTTCACTG	8	29.76	279	1.43	0.09461	5.38	1.586e-07	0.2679	S3_876079|S3_876249|S3_876427|S3_881362|S3_885078|S3_885079|S3_886522|S3_905839
FLW	WS	H6	CTGTGCGCAACCGGCGGACAGA	22	8.784	285	1.349	0.07591	4.822	2.329e-06	0.2644	S3_855328|S3_855610|S3_857321|S3_857467|S3_858157|S3_858160|S3_858567|S3_858612|S3_860486|S3_861401|S3_861635|S3_861644|S3_861742|S3_861838|S3_862543|S3_863215|S3_863438|S3_863731|S3_863823|S3_863831|S3_863884|S3_864112
FLW	WS	H5	TTGACCAACTCGTCCTCCCGATCTCAAGCGGAACACTA	38	290.001	268	1.838	0.06886	4.435	1.347e-05	0.1274	S3_565309|S3_565310|S3_565311|S3_577878|S3_603983|S3_604056|S3_604057|S3_608927|S3_608947|S3_611116|S3_611152|S3_612473|S3_617284|S3_620039|S3_637464|S3_638836|S3_643084|S3_651740|S3_655449|S3_673934|S3_707135|S3_715299|S3_715489|S3_724137|S3_725994|S3_732890|S3_734213|S3_734579|S3_744238|S3_744281|S3_754676|S3_755379|S3_765107|S3_804868|S3_813402|S3_813574|S3_850783|S3_855310
