# Supplementary material for: Genome-Wide Association Mapping for Yield and Other Agronomic Traits in an Elite Breeding Population of Tropical Rice (Oryza sativa)
Source: PLoS One. 2015 Mar 18;10(3):e0119873. doi: 10.1371/journal.pone.0119873 (PMC4364887; doi:10.1371/journal.pone.0119873)
Supplement: S5 Table — Locus = haplotype number assigned by PLINK, NANAL = number of individuals in analysis, BETA = regression coefficient, R2 = percent variance explained by haplotype, STAT = T test statistic P = asymptotic p-value, pop_freq = frequency of haplotype in population, SNPs = SNPs that make up the haplotype. Negative BETA values indicate that the haplotype is associated with shorter stature, positive BETA values indicate that the haplotype is associated with taller stature. The most significant haplotype associated with short stature and the most significant haplotype associated with tall stature is highlighted for both seasons. (XLSX) [file pone.0119873.s009.xlsx]

## Sheet: DS_PH_haplotypes
TRAIT	SEASON	LOCUS	HAPLOTYPE	#SNPs	Kb_spanned	NANAL	BETA	R2	STAT	P	pop_freq	SNPS
PH	DS	H2	CTGTGCGCAACCGGCGGAATGA	22	8.784	285	-2.616	0.119	-6.182	2.201e-09	0.5161	S3_855328|S3_855610|S3_857321|S3_857467|S3_858157|S3_858160|S3_858567|S3_858612|S3_860486|S3_861401|S3_861635|S3_861644|S3_861742|S3_861838|S3_862543|S3_863215|S3_863438|S3_863731|S3_863823|S3_863831|S3_863884|S3_864112
PH	DS	H3	AGT	3	4.226	277	-2.597	0.1196	-6.112	3.35e-09	0.5261	S3_866089|S3_870252|S3_870315
PH	DS	H1	GTTTCGTTGAC	11	116.57	280	-2.298	0.09864	-5.516	7.941e-08	0.5141	S3_734213|S3_734579|S3_744238|S3_744281|S3_754676|S3_755379|S3_765107|S3_804868|S3_813402|S3_813574|S3_850783
PH	DS	H5	GACACACGTCGTACGGCGGTACTAGAGCAATCGAA	35	416.209	274	-2.263	0.09303	-5.282	2.621e-07	0.4509	S3_926035|S3_933510|S3_950277|S3_952681|S3_953308|S3_958120|S3_963216|S3_963933|S3_964681|S3_980677|S3_984887|S3_984915|S3_985094|S3_995095|S3_1001639|S3_1003372|S3_1008723|S3_1025736|S3_1030259|S3_1030333|S3_1092199|S3_1094192|S3_1109404|S3_1123429|S3_1125178|S3_1125848|S3_1157880|S3_1165376|S3_1174616|S3_1179404|S3_1194477|S3_1221494|S3_1269941|S3_1320779|S3_1342244
PH	DS	H4	GCACTCTT	8	29.76	279	-2.178	0.08966	-5.223	3.462e-07	0.4998	S3_876079|S3_876249|S3_876427|S3_881362|S3_885078|S3_885079|S3_886522|S3_905839
PH	DS	H1	AGCGGAACACT	11	116.57	280	2.327	0.09845	5.51	8.188e-08	0.4269	S3_734213|S3_734579|S3_744238|S3_744281|S3_754676|S3_755379|S3_765107|S3_804868|S3_813402|S3_813574|S3_850783
PH	DS	H5	GGAGTTGTCTAGCGACTTTGGTCCAGATCGGTACG	35	416.209	274	2.336	0.09591	5.372	1.677e-07	0.4	S3_926035|S3_933510|S3_950277|S3_952681|S3_953308|S3_958120|S3_963216|S3_963933|S3_964681|S3_980677|S3_984887|S3_984915|S3_985094|S3_995095|S3_1001639|S3_1003372|S3_1008723|S3_1025736|S3_1030259|S3_1030333|S3_1092199|S3_1094192|S3_1109404|S3_1123429|S3_1125178|S3_1125848|S3_1157880|S3_1165376|S3_1174616|S3_1179404|S3_1194477|S3_1221494|S3_1269941|S3_1320779|S3_1342244
PH	DS	H2	CTGTGCGCAACCGGCGGACAGA	22	8.784	285	2.267	0.06931	4.591	6.644e-06	0.2644	S3_855328|S3_855610|S3_857321|S3_857467|S3_858157|S3_858160|S3_858567|S3_858612|S3_860486|S3_861401|S3_861635|S3_861644|S3_861742|S3_861838|S3_862543|S3_863215|S3_863438|S3_863731|S3_863823|S3_863831|S3_863884|S3_864112
PH	DS	H4	GTTCACTG	8	29.76	279	2.106	0.06595	4.422	1.403e-05	0.2679	S3_876079|S3_876249|S3_876427|S3_881362|S3_885078|S3_885079|S3_886522|S3_905839
PH	DS	H3	TCC	3	4.226	277	2.15	0.06562	4.395	1.587e-05	0.2768	S3_866089|S3_870252|S3_870315

## Sheet: WS_PH_haplotypes
TRAIT	SEASON	LOCUS	HAPLOTYPE	#SNPs	Kb_spanned	NANAL	BETA	R2	STAT	P	pop_freq	SNPS
PH	WS	H1	ATA	3	0.007	245	2.364	0.07331	4.384	1.733e-05	0.249	S2_4862730|S2_4862734|S2_4862737
PH	WS	H1	CAT	3	0.007	245	-2.364	0.07331	-4.384	1.733e-05	0.751	S2_4862730|S2_4862734|S2_4862737
