# Supplementary material for: Genome-Wide Association Mapping for Yield and Other Agronomic Traits in an Elite Breeding Population of Tropical Rice (Oryza sativa)
Source: PLoS One. 2015 Mar 18;10(3):e0119873. doi: 10.1371/journal.pone.0119873 (PMC4364887; doi:10.1371/journal.pone.0119873)
Supplement: S6 Table — Locus = haplotype number assigned by PLINK, NANAL = number of individuals in analysis, BETA = regression coefficient, R2 = percent variance explained by haplotype, STAT = T test statistic P = asymptotic p-value, pop_freq = frequency of haplotype in population, SNPs = SNPs that make up the haplotype. Negative BETA values indicate that the haplotype is associated with lower yield, positive BETA values indicate that the haplotype is associated with higher yield. The most significant haplotype associated with low yield in the dry season and the most significant haplotypes associated with low yield and high yield in the wet season are highlighted. (XLSX) [file pone.0119873.s010.xlsx]

## Sheet: YLD_DS_Haplotypes
TRAIT	SEASON	LOCUS	HAPLOTYPE	#SNPs	Kb_spanned	NANAL	BETA	R2	STAT	P	pop_freq	SNPS
YLD	DS	H2	GGCCACGG	8	47.886	263	-230.4	0.06679	-4.322	2.2e-05	0.2243	S6_480718|S6_483680|S6_489022|S6_489195|S6_489228|S6_518074|S6_528351|S6_528604
YLD	DS	H3	TGACTAACGTCCTGCTGCGCAGGTGCGGGAT	31	159.441	249	-249.2	0.06337	-4.088	5.89e-05	0.1758	S6_530469|S6_534549|S6_535216|S6_536563|S6_547224|S6_550448|S6_550839|S6_563909|S6_573188|S6_573190|S6_573226|S6_573453|S6_573496|S6_580879|S6_599067|S6_599121|S6_601668|S6_602672|S6_626533|S6_627698|S6_641064|S6_642604|S6_642736|S6_655542|S6_656955|S6_657072|S6_657107|S6_663853|S6_667543|S6_675452|S6_689910

## Sheet: YLD_WS_haplotypes
TRAIT	SEASON	LOCUS	HAPLOTYPE	#SNPs	Kb_spanned	NANAL	BETA	R2	STAT	P	pop_freq	SNPS
YLD	WS	H1	ACC	3	0.038	242	215	0.09459	5.007	1.07e-06	0.7975	S11_8723038|S11_8723063|S11_8723076
YLD	WS	H3	AGCCAATTCTTCACCTGCTAGGAT	24	90.025	288	-310.9	0.05566	-4.106	5.263e-05	0.05024	S11_8765719|S11_8765739|S11_8779142|S11_8779169|S11_8779188|S11_8785088|S11_8785095|S11_8785181|S11_8785399|S11_8785490|S11_8785523|S11_8790205|S11_8790302|S11_8790312|S11_8828783|S11_8829885|S11_8829917|S11_8831773|S11_8831829|S11_8848050|S11_8850433|S11_8852744|S11_8852758|S11_8855744
