# Supplementary material for: Genome-Wide Association Mapping for Yield and Other Agronomic Traits in an Elite Breeding Population of Tropical Rice (Oryza sativa)
Source: PLoS One. 2015 Mar 18;10(3):e0119873. doi: 10.1371/journal.pone.0119873 (PMC4364887; doi:10.1371/journal.pone.0119873)
Supplement: S7 Table — QTL name = name of QTL from this study, gene name = published name of cloned gene, pos (MSU 7.0) = position in bp from the MSU v 7.0 rice genome, pos (Gramene) = Ensemble/Gramene position for cloned genes and historic (reference) QTL. Near (marker or haplotype) = the significant SNP marker(s) or haplotype(s) identified in this study nearest the identified candidate gene. Reference QTL name = historic QTL name as recorded in the Gramene QTL archive, Gramene QTL ID = accession number of QTL in the Gramene QTL archive. Gene product description = description of gene product from MSU rice genome annotation project and/or Gramene. Highlighted rows represent particularly good candidate genes. (XLSX) [file pone.0119873.s011.xlsx]

## Sheet: Sheet1
Trait	QTL name	Gene name	chrom	pos (MSU 7.0)	pos (Gramene)	near (marker or haplotype)	Locus name (MSU 7.0)	Gramene Gene ID	Reference QTL name	Gramene QTL ID	Gene Product Description	Reference
FLW	qFL-3	OsMADS50	3	1298070 - 1300384	1270320-1300273	S3_1269941	LOC_Os03g03100.1	OS03G0122600	Hd9	AQI001	MADS-box family gene with MIKCc type-box, expressed	Lin H. et al., (2002), Breeding Science 52: 35-41. Lee S.Y. et al., (2004), Plant Journal 38: 754-764.
FLW	qFL-3		3	16922462 - 16919954		hap H5	LOC_Os03g29680.1				EARLY flowering 4 protein, putative, expressed;
FLW	qFL-3		3	1271783 - 1269856		S3_1269941	LOC_Os03g03070.1				transcription factor, putative, expressed
FLW	qFL-3		3	1677811 - 1672833		hap H5	LOC_Os03g03760.1				MYB family transcription factor, putative, expressed
FLW	qFL-6	RFT1/FT-L3	6	2926823 - 2928474	2940004-2942452	S6_2900101,S6_2961503	LOC_Os06g06300.1	OS06G0157700	Hd3a	AQFX001	osFTL3 FT-Like3 homologous to Flowering Locus T gene	Kojima S. et al. (2002), Plant and Cell Physiology 43: 1096-1105. Komiya et al., (2008), Development 135: 767-774.
FLW	qFL-6		6	2940004 - 2942452		S6_2900101,S6_2961503	LOC_Os06g06320.1		Hd3a	AQFX001	osFTL2 FT-Like2 homologous to Flowering Locus T gene
FLW	qFL-6	Hd1	6	9336376-9338569	9336376-9338569	none	LOC_Os06g16370.1	OS06G0275000			Zinc finger protein HD1	Yano M. et al. (2000), Plant Cell 12: 2473-2483.
FLW	qFL-8	DTH8/Hd5	8	4335434 - 4333717	4332106-4334829	S8_4138023, 4137990	LOC_Os08g07740.1	OS08G0174500	Hd5	AQM002	HAP3 subunit of HAP complex	Fujino K. et al., (2013), Theoretical and Applied Genetics 126: 611-618. Lin H. et al., (2003), Breeding Science 53: 51-59. Wei X. et al. (2010), Plant Physiology 153: 1747-1758.
FLW	qFL-8		8	4157251 - 4153343		S8_4138023, 4137990	LOC_Os08g07400.1				cullin, putative, expressed
FLW	qFL-2		2		25,459,895-25,865,568	S2_25797823			qHD-2	CQAN13
FLW	qFL-2		2	25778079 - 25780795		S2_25797823	LOC_Os02g42870.1				MYB family transcription factor, putative, expressed
FLW	qFL-2		2	25800034 - 25797295		S2_25797823	LOC_Os02g42890.1				cytochrome b561, putative, expressed
FLW	qFL-2		2	2620369 - 2626310		S2_26519689	LOC_Os02g05450.1				Homeobox domain containing protein, expressed
FLW	qFL-9		9		11,807,446-15,547,564	S9_12772193			QHd9	AQEA285
FLW	qFL-9		9	12783649 - 12780659		S9_12772193	LOC_Os09g21180.1				homeobox associated leucine zipper, putative, expressed
PH	qPH-3		3		718,777-1,450,227	all haplotypes			QPh3a	AQFW031
PH	qPH-3	OsMADS50	3	1298070 - 1300384	1270320-1300273	S3_1269941, hap H5	LOC_Os03g03100.1	OS03G0122600			MADS-box family gene with MIKCc type-box, expressed	Lin H. et al., (2002), Breeding Science 52: 35-41. Lee S.Y. et al., (2004), Plant Journal 38: 754-764., Lee S.Y. et al., (2004), Plant Journal 38: 754-764.
PH	qPH-3		3	1271783 - 1269856		S3_1269941, hap H5	LOC_Os03g03070.1				transcription factor, putative, expressed
PH	qPH-3		3	756170 - 752024		hap H1	LOC_Os03g02240.1				AT-GTL1, putative, expressed
PH	qPH-3		3	1394429 - 1400139		S3_1394477, hap H5	LOC_Os03g03260.1				homeobox domain containing protein, expressed
PH	qPH-6		6	6811963 - 6809574		S6_6770049,S6_6863892	LOC_Os06g12560.1				zinc finger, C3HC4 type, domain containing protein, expressed
PH	qPH-6		8		25,590,576-26,355,674	S8_26234733	NA		Ph8	AQBZ010
PH	qPH-8		8	26232707 - 26231788		S8_26234733					zinc finger, C3HC4 type domain containing protein, expressed
PH	qPH-2		2	4859073 - 4855908		S2_4862730	LOC_Os02g09460.1				GA16396-PA, putative, expressed
PH	qPH-2		2	4867674 - 4869380		S2_4862737	LOC_Os02g09480.1				myb-like DNA-binding domain containing protein, putative, expressed
YLD	qYLD-11		11	8705012 - 8702394		hap H1	LOC_Os11g15370.1				sulfotransferase domain containing protein, expressed
YLD	qYLD-11		11	8732611 - 8734025		hap H1	LOC_Os11g15410.1				S-adenosyl-L-methionine:benzoic acid/salicylic acid carboxyl methyltransferase, putative, expressed
YLD	qYLD-11	Yr10	11	8780013 - 8783115	20461110-20464673	hap H3	LOC_Os11g15500.1	OS11G0550500			stripe rust resistance protein Yr10, putative, expressed
YLD	qYLD-11		11	8826307 - 8827815		hap H3	LOC_Os11g15570.1				Ser/Thr protein phosphatase family protein, putative, expressed
