# Supplementary material for: Genome-Wide Association Mapping for Yield and Other Agronomic Traits in an Elite Breeding Population of Tropical Rice (Oryza sativa)
Source: PLoS One. 2015 Mar 18;10(3):e0119873. doi: 10.1371/journal.pone.0119873 (PMC4364887; doi:10.1371/journal.pone.0119873)
Supplement: S8 Table — One sample could not be tracked. (XLSX) [file pone.0119873.s012.xlsx]

## Sheet: Complete list
ENTRYCODE	GID	SOURCE	IRRI DESIGNATION	Selection history	Pedigree	Cornell name
275	967269	A1301/2011DS/RYT	IR02A127	IR75287-19-3-3-3	IR00A107/IR62243-41-1-3-3	A1301
233	967011	A1256/2011DS/RYT	IR02A149	IR75298-59-3-1-3	IR00A107/IRRI116	A1256
414	1036519	A1463/2011DS/RYT	IR02A477	IR76993-49-1-1	IRRI145/IR00A107	A1463
234	1129071	A1257/2011DS/RYT	IR03A159	IR76928-74-3-2-1	IR66696-49-1-2/IRRI118	A1257
235	1111689	A1258/2011DS/RYT	IR03A262	IR77032-47-2-3-3	IR71606-1-2-1-3-2-3-1/IRRI118	A1258
276	1111627	A1302/2011DS/RYT	IR03A290	IR77140-24-2-1-2	IR68068-99-1-3-3-3/JANAKI//IRRI105	A1302
415	1134419	A1464/2011DS/RYT	IR03A477	IR77512-128-2-1-2	IR68726-3-3-1-2/IR71730-51-2	A1464
238	1201417	A1261/2011DS/RYT	IR03A500	IR77533-29-2-2-2	IR69713-43-1-3-2-3/IRRI115	A1261
239	1134623	A1262/2011DS/RYT	IR03A550	IR77700-84-2-2-2	IR68427-15-2-3-1/IR68068-99-1-3-3-3//IR43	A1262
418	1133741	A1467/2011DS/RYT	IR03A568	IR77734-93-2-3-2	IRRI145/IRRI105//IRRI145	A1467
47	1111251	B1053/2011DS/RYT	IR03N137	IR77186-148-3-4-3	IRRI134/IR70479-45-2-3//IR64680-81-2-2-1-3	B1053
237	1201260	A1260/2011DS/RYT	IR04A115	IR77498-47-2-6-2-3	IR68077-82-2-2-2-3/IR00A117	A1260
416	1255658	A1465/2011DS/RYT	IR04A212	IR77542-551-1-1-1-1-2	IRBB60-1/IR71730-51-2	A1465
417	1255809	A1466/2011DS/RYT	IR04A216	IR77542-90-1-1-1-1-5	IRBB60-1/IR71730-51-2	A1466
419	1253581	A1468/2011DS/RYT	IR04A285	IR78119-24-1-2-2-2	IR00A117/IR64	A1468
420	1254166	A1469/2011DS/RYT	IR04A381	IR78545-49-2-2-2	IR71137-184-3-2-3-3/IR72875-94-3-3-2	A1469
278	1253961	A1304/2011DS/RYT	IR04A428	IR78585-64-2-4-3	IR73718-1-2-1-3/IRRI104	A1304
279	1253957	A1305/2011DS/RYT	IR04A429	IR78585-98-2-2-1	IR73718-1-2-1-3/IRRI104	A1305
422	1385285	A1471/2011DS/RYT	IR05A235	IR79478-67-3-3-2	IR73008-138-2-2-2/IR00A103	A1471
240	1402065	A1263/2011DS/RYT	IR05A260	IR79637-2-3-2-1	IR72875-94-3-3-2/IR72903-121-2-1-2	A1263
92	1329904	B1101/2011DS/RYT	IR05N113	IR79089-149-2-3-3-3	IR69796-71-3-3-3/IR00A117//PSBRC82	B1101
186	1265264	B1201/2011DS/RYT	IR05N168	IR79218-43-2-1-2	IR72889-69-2-2-2/IR72158-68-6-3	B1201
187	1265273	B1202/2011DS/RYT	IR05N170	IR79218-69-2-2-2	IR72889-69-2-2-2/IR72158-68-6-3	B1202
188	1265283	B1203/2011DS/RYT	IR05N173	IR79218-93-1-4-3	IR72889-69-2-2-2/IR72158-68-6-3	B1203
189	1265433	B1204/2011DS/RYT	IR05N204	IR79242-28-3-2-3	IR72967-12-2-3/IR68059-66-2-3-3-3	B1204
93	1265595	B1102/2011DS/RYT	IR05N221	IR79253-55-1-4-6	IR74052-297-2-1/IR71700-247-1-1-2	B1102
48	1265633	B1054/2011DS/RYT	IR05N229	IR79254-65-1-3-2	IR74052-297-2-1/IR72165-63-2-3-3	B1054
190	1401842	B1205/2011DS/RYT	IR05N304	IR79495-9-3-2-2	IR69808-78-2-2-3/IR68552-100-1-2-2	B1205
139	1401800	B1151/2011DS/RYT	IR05N341	IR79504-48-1-6-2	IR73707-56-5-1-2/IR73707-45-3-2-3	B1151
191	1384968	B1206/2011DS/RYT	IR05N359	IR79515-25-1-6-1	IR72158-11-5-2-3/IR72903-121-2-1-2	B1206
140	1402302	B1152/2011DS/RYT	IR05N412	IR79584-38-2-1-4	IR72875-94-3-3-2/IR73707-45-3-2-3	B1152
192	1401730	B1207/2011DS/RYT	IR05N419	IR79585-61-2-3-3	IR72887-34-2-1-3/IR73707-45-3-2-3	B1207
193	1401557	B1208/2011DS/RYT	IR05N496	IR80285-34-3-3-2	IR74052-297-2-1/IR71700-247-1-1-2//IRRI134	B1208
281	1960895	A1307/2011DS/RYT	IR06A144	IR80894-8-1-1-3	IR02A127/JANAKI	A1307
282	1960898	A1308/2011DS/RYT	IR06A145	IR80894-18-2-2-3	IR02A127/JANAKI	A1308
283	1960911	A1309/2011DS/RYT	IR06A148	IR80894-95-1-1-1	IR02A127/JANAKI	A1309
284	1960929	A1310/2011DS/RYT	IR06A150	IR80897-84-2-2-1	IR02A127/IR64	A1310
287	1960958	A1313/2011DS/RYT	IR06A152	IR80909-8-2-2-3	IR01A130/JANAKI	A1313
288	1960996	A1314/2011DS/RYT	IR06A155	IR81168-31-2-3-2	IR00A109/PSBRC82//JANAKI	A1314
285	2021112	A1311/2011DS/RYT	IR06A169	IR80904-50-3-1-3	IR71718-59-1-2-3/IRRI105	A1311
286	2021017	A1312/2011DS/RYT	IR06A181	IR80905-50-1-3-2	IR71718-59-1-2-3/IR72	A1312
319	1837791	M1345/2011DS/RYT	IR06M125	IR79706-B-B-B-30-3	IR65598-112-2/MEMBERANO	M1345
320	1837987	M1346/2011DS/RYT	IR06M134	IR80475-B-B-19-2	IR71684-36-3-3-2/CAVITENIA	M1346
322	1838124	M1351/2011DS/RYT	IR06M137	IR80482-15-1-2-3	MEMBERANO/PADIABANGGOGO	M1351
323	1838123	M1352/2011DS/RYT	IR06M138	IR80482-24-2-2-1	MEMBERANO/PADIABANGGOGO	M1352
324	1838118	M1353/2011DS/RYT	IR06M139	IR80482-32-2-3-3	MEMBERANO/PADIABANGGOGO	M1353
325	1838109	M1354/2011DS/RYT	IR06M141	IR80482-57-2-2-3	MEMBERANO/PADIABANGGOGO	M1354
326	1838106	M1355/2011DS/RYT	IR06M142	IR80482-58-3-3-3	MEMBERANO/PADIABANGGOGO	M1355
327	1838100	M1356/2011DS/RYT	IR06M143	IR80482-64-3-3-3	MEMBERANO/PADIABANGGOGO	M1356
328	1838097	M1357/2011DS/RYT	IR06M144	IR80482-66-3-3-3	MEMBERANO/PADIABANGGOGO	M1357
329	1838094	M1358/2011DS/RYT	IR06M145	IR80482-69-2-2-3	MEMBERANO/PADIABANGGOGO	M1358
330	1838089	M1359/2011DS/RYT	IR06M146	IR80482-72-2-3-2	MEMBERANO/PADIABANGGOGO	M1359
331	1838086	M1360/2011DS/RYT	IR06M147	IR80482-73-1-3-2	MEMBERANO/PADIABANGGOGO	M1360
332	1838072	M1361/2011DS/RYT	IR06M150	IR80482-93-2-3-1	MEMBERANO/PADIABANGGOGO	M1361
1	1845909	B1004/2011DS/RYT	IR06N119	IR80376-12-2-3-3	IR73707-45-3-2-3/IR68552-100-1-2-2	B1004
194	1845907	B1209/2011DS/RYT	IR06N120	IR80376-19-3-3-2	IR73707-45-3-2-3/IR68552-100-1-2-2	B1209
195	1845880	B1210/2011DS/RYT	IR06N127	IR80376-62-1-3-2	IR73707-45-3-2-3/IR68552-100-1-2-2	B1210
94	1855764	B1103/2011DS/RYT	IR06N141	IR80397-87-1-2-3	IR72158-16-3-3-1/IR00A107	B1103
141	1845549	B1153/2011DS/RYT	IR06N146	IR80402-88-3-1-3	IR01N200/IR43	B1153
2	1856104	B1005/2011DS/RYT	IR06N147	IR80404-28-2-3-2	IR02N252/IRRI143	B1005
95	1855724	B1104/2011DS/RYT	IR06N155	IR80655-33-3-2-1	IR72158-11-5-2-3/IR73707-45-3-2-3//IR72875-94-3-3-2	B1104
96	1855716	B1105/2011DS/RYT	IR06N156	IR80655-57-1-1-3	IR72158-11-5-2-3/IR73707-45-3-2-3//IR72875-94-3-3-2	B1105
49	1856058	B1055/2011DS/RYT	IR06N170	IR80670-69-2-1-3	IR68059-66-2-3-3-3/IR68544-29-2-1-3-1-2//PSBRC82	B1055
97	1855997	B1106/2011DS/RYT	IR06N183	IR80692-64-3-2-1	IR73006-12-3-3-2/IR68552-100-1-2-2//IR68450-36-3-2-2-3	B1106
3	1845120	B1006/2011DS/RYT	IR06N209	IR80860-53-1-3	IR71700-247-1-1-2/IRRI104	B1006
98	1960411	B1107/2011DS/RYT	IR06N211	IR80919-57-2-2-1	IR72158-16-3-3/BASMATI370	B1107
50	1960416	B1056/2011DS/RYT	IR06N212	IR80922-3-2-2-3	IR68552-100-1-2-2/BASMATI370	B1056
99	2020800	B1108/2011DS/RYT	IR06N233	IR81178-25-2-2-3	IR72158-16-3-3/IR01A154//IRRI118	B1108
196	2020798	B1211/2011DS/RYT	IR06N234	IR81178-29-2-3-2	IR72158-16-3-3/IR01A154//IRRI118	B1211
241	2039493	A1264/2011DS/RYT	IR07A107	IR81330-29-3-1-2	IR64/IR69502-6-SRN3-UBN1-B	A1264
242	2143874	A1265/2011DS/RYT	IR07A137	IR81373-119-2-2-1	IRRI123/IR77080-B-34-1-1	A1265
423	2220508	A1472/2011DS/RYT	IR07A166	IR81352-16-3-3-3-3	IR73013-95-1-3-2/IR72862-27-3-2-3	A1472
424	2220505	A1473/2011DS/RYT	IR07A167	IR81352-65-2-1-3-3	IR73013-95-1-3-2/IR72862-27-3-2-3	A1473
289	2220463	A1315/2011DS/RYT	IR07A179	IR81358-98-1-3-2-3	IR01A135/IR77080-B-34-3	A1315
290	2220401	A1316/2011DS/RYT	IR07A183	IR81363-86-2-3-2-2	IR77080-B-34-1-1/IR77776-B-8-1-2	A1316
246	2222968	A1269/2011DS/RYT	IR07A234	IR82571-544-2-3	NSICRC138/IRRI123	A1269
250	2223072	A1273/2011DS/RYT	IR07A250	IR82574-573-2-1	PR31070-4-1-2/IRRI136	A1273
251	2223059	A1274/2011DS/RYT	IR07A253	IR82574-643-1-2	PR31070-4-1-2/IRRI136	A1274
252	2222917	A1275/2011DS/RYT	IR07A257	IR82575-578-2-3	PR31090-33-2-1/IRRI123	A1275
253	2222906	A1276/2011DS/RYT	IR07A260	IR82575-626-3-2	PR31090-33-2-1/IRRI123	A1276
256	2222996	A1279/2011DS/RYT	IR07A266	IR82578-602-2-2	PR32749-9-10-5/IRRI105	A1279
338	2228542	M1367/2011DS/RYT	IR07M101	IR82467-19-3-2	IR65192-4B-11-3/IR64	M1367
142	2143835	B1154/2011DS/RYT	IR07N136	IR81866-33-3-3-1	IR70114-5-3-3-3/IR71718-59-1-2-3//IR60912-93-3-2-3-3	B1154
143	2220311	B1155/2011DS/RYT	IR07N177	IR82024-4-1-3-2	IR01N144/IR72967-170-1-2-3-2	B1155
51	2220244	B1057/2011DS/RYT	IR07N187	IR82251-9-3-2-3	IR72225-20-3-2-3/HR17512-11-2-3-1-4-2-3//IRRI105	B1057
145	2228660	B1157/2011DS/RYT	IR07N197	IR82274-140-2-1-1	IR01A135/PSBRC14//IR01N144	B1157
8	2223120	B1011/2011DS/RYT	IR07N201	IR82489-568-2-1	IR72967-12-2-3/PR31090-33-2-1	B1011
244	2337933	A1267/2011DS/RYT	IR08A104	IR82009-95-2-1-2-3	IR72860-74-1-2-1/IR72870-19-2-2-3	A1267
249	2337415	A1272/2011DS/RYT	IR08A111	IR82574-21-3-2-2	PR31070-4-1-2/IRRI136	A1272
247	2321219	A1270/2011DS/RYT	IR08A128	IR82571-544-2-3-1	NSICRC138/IRRI123	A1270
254	2321163	A1277/2011DS/RYT	IR08A138	IR82575-631-3-1-3	PR31090-33-2-1/IRRI123	A1277
295	2348804	A1321/2011DS/RYT	IR08A162	IR82792-109-2-1-2	IR73012-15-2-2-1/PSBRC82//IRRI118	A1321
291	2348737	A1317/2011DS/RYT	IR08A172	IR82492-7-2-3-3	IR73013-95-1-3-2/IRRI123	A1317
292	2348722	A1318/2011DS/RYT	IR08A175	IR82492-56-3-2-3	IR73013-95-1-3-2/IRRI123	A1318
293	2348720	A1319/2011DS/RYT	IR08A176	IR82492-60-3-2-2	IR73013-95-1-3-2/IRRI123	A1319
294	2348668	A1320/2011DS/RYT	IR08A191	IR82501-113-1-3-3	IR02A149/IRRI123	A1320
245	2348663	A1268/2011DS/RYT	IR08A192	IR82571-26-2-3-2	NSICRC138/IRRI123	A1268
333	2338002	M1362/2011DS/RYT	IR08M101	IR81013-B-88-2-2-3-3	IR68144-2B-2-2-3-2/IR71684-36-3-3-2	M1362
334	2338000	M1363/2011DS/RYT	IR08M102	IR81014-B-49-3-3-2-2	IR74796-3B-34-1-1/IR71684-36-3-3-2	M1363
321	2337973	M1347/2011DS/RYT	IR08M109	IR81499-41-3-2-2-2	IR75399-2B-4-2-1/IR73571-3B-14-1	M1347
335	2337816	M1364/2011DS/RYT	IR08M113	IR82462-23-1-3-3	IR61247-3B-8-2-1/IR64	M1364
336	2337813	M1365/2011DS/RYT	IR08M114	IR82462-30-2-1-3	IR61247-3B-8-2-1/IR64	M1365
339	2348871	M1368/2011DS/RYT	IR08M118	IR82481-38-1-3-1	IR69092-57-3/IRRI123	M1368
337	2348792	M1366/2011DS/RYT	IR08M119	IR82463-3-3-2-2	IR61247-3B-8-2-1/IRRI123	M1366
197	2338081	B1216/2011DS/RYT	IR08N103	IR82017-95-3-1-2-2	IR72969-143-5-3-6-2/IR01N174	B1216
4	2338078	B1007/2011DS/RYT	IR08N104	IR82252-145-2-3-3-2	IR72225-20-3-2-3/IR04K101//IRRI136	B1007
144	2338042	B1156/2011DS/RYT	IR08N109	IR82269-127-3-1-1-2	IR73012-15-2-2-1/IR73000-70-2-2-2//IR72158-11-5-2-3	B1156
100	2337917	B1109/2011DS/RYT	IR08N118	IR82270-18-3-3-1-1	IR73013-95-1-3-2/IR72862-27-3-2-3//IR72967-12-2-3	B1109
5	2337889	B1008/2011DS/RYT	IR08N120	IR82438-20-2-3-2	ANSANBYEO/IR04N114	B1008
6	2337886	B1009/2011DS/RYT	IR08N121	IR82438-25-3-1-2	ANSANBYEO/IR04N114	B1009
146	2337788	B1158/2011DS/RYT	IR08N128	IR82486-15-3-2-1	IR72860-74-1-2-1/IR72158-11-5-2-3	B1158
147	2337772	B1159/2011DS/RYT	IR08N131	IR82486-45-2-2-2	IR72860-74-1-2-1/IR72158-11-5-2-3	B1159
148	2337767	B1160/2011DS/RYT	IR08N133	IR82486-53-2-2-1	IR72860-74-1-2-1/IR72158-11-5-2-3	B1160
101	2337754	B1110/2011DS/RYT	IR08N134	IR82489-7-2-2-2	IR72967-12-2-3/PR31090-33-2-1	B1110
102	2337749	B1111/2011DS/RYT	IR08N136	IR82489-19-2-3-1	IR72967-12-2-3/PR31090-33-2-1	B1111
149	2337730	B1161/2011DS/RYT	IR08N138	IR82493-12-2-3-2	IR00A115/IR01N144	B1161
53	2337355	B1059/2011DS/RYT	IR08N150	IR82785-63-3-3-2	IR72967-12-2-3/IR73711-130-1-3-1//IR64	B1059
56	2337253	B1062/2011DS/RYT	IR08N158	IR82804-81-1-3-2	IR02N444/IR73439-11-1-3-1//IRRI115	B1062
7	2337187	B1010/2011DS/RYT	IR08N159	IR82445-9-3-2-2	DAEYABYEO/IR04N114	B1010
198	2337030	B1217/2011DS/RYT	IR08N164	IR82503-21-2-3-3	IR04N101/IR01N200	B1217
199	2337025	B1218/2011DS/RYT	IR08N165	IR82503-69-2-3-2	IR04N101/IR01N200	B1218
200	2337021	B1219/2011DS/RYT	IR08N166	IR82503-78-3-2-3	IR04N101/IR01N200	B1219
201	2337015	B1220/2011DS/RYT	IR08N168	IR82503-94-2-2-3	IR04N101/IR01N200	B1220
52	2336623	B1058/2011DS/RYT	IR08N180	IR82777-99-2-2-2	IR72158-11-5-2-3/IR73459-120-2-2-3//IRRI123	B1058
54	2336588	B1060/2011DS/RYT	IR08N184	IR82786-43-3-2-1	IR72967-12-2-3/IR01N142//IRRI123	B1060
55	2336574	B1061/2011DS/RYT	IR08N185	IR82786-114-2-3-3	IR72967-12-2-3/IR01N142//IRRI123	B1061
9	2321302	B1012/2011DS/RYT	IR08N194	IR82489-594-3-2-2	IR72967-12-2-3/PR31090-33-2-1	B1012
10	2321299	B1013/2011DS/RYT	IR08N195	IR82489-612-2-3-2	IR72967-12-2-3/PR31090-33-2-1	B1013
16	2348520	B1019/2011DS/RYT	IR08N210	IR83325-66-2-1	IR72875-94-3-3-2/IR02N463	B1019
69	2348498	B1075/2011DS/RYT	IR08N215	IR83326-39-1-2	IR72875-94-3-3-2/NSICRC158	B1075
428	2465382	A1477/2011DS/RYT	IR09A101	IR83860-575-1-1-2	IRRI123/IR73000-70-2-2-2	A1477
427	2472115	A1476/2011DS/RYT	IR09A102	IR83821-95-3-2-3	IR66/IR72870-19-2-2-3	A1476
426	2472131	A1475/2011DS/RYT	IR09A104	IR83821-16-2-3-2	IR66/IR72870-19-2-2-3	A1475
425	2472134	A1474/2011DS/RYT	IR09A105	IR83821-12-3-2-2	IR66/IR72870-19-2-2-3	A1474
297	2472593	A1323/2011DS/RYT	IR09A116	IR83347-113-2-2-3-2	IRBB60-1/NSICRC158	A1323
296	2472677	A1322/2011DS/RYT	IR09A120	IR83290-71-2-3-3-2	JANAKI/IR02N463	A1322
259	2472737	A1282/2011DS/RYT	IR09A122	IR83664-21-2-3-3-2	IR65450-173-2-1-1-3-3/IR72890-81-3-2-2//THOUA	A1282
265	2524932	A1288/2011DS/RYT	IR09A128	IR83851-74-3-2-2	IR77776-B-8-1-2/IRRI136	A1288
263	2524949	A1286/2011DS/RYT	IR09A130	IR83850-14-3-2-3	IR77080-B-34-3/IRRI135	A1286
262	2524953	A1285/2011DS/RYT	IR09A131	IR83850-4-3-3-2	IR77080-B-34-3/IRRI135	A1285
304	2524958	A1330/2011DS/RYT	IR09A133	IR83849-72-2-3-3	IR77080-B-34-1-1/IR74286-107-2-3	A1330
300	2525083	A1326/2011DS/RYT	IR09A136	IR83683-63-3-1-2-1	IR01A135/IRRI123//IR01A163	A1326
243	2547974	A1266/2011DS/RYT	IR09A138	IR81493-B-B-B-6-B-2-1-2	IR75000-69-2-1-2/IR71684-36-3-3-2	A1266
298	2547990	A1324/2011DS/RYT	IR09A143	IR83415-5-B-1-3-3	IRRI128/IR00A117	A1324
258	2465451	A1281/2011DS/RYT	IR09A144	IR83304-614-3-3-1-2	IR65620-192-3-3-3-2/IR77084-B-5-1-1	A1281
269	2548083	A1292/2011DS/RYT	IR09A152	IR84941-12-1-2	IR84089-13/IR72875-94-3-3-2	A1292
257	2465457	A1280/2011DS/RYT	IR09A162	IR83304-519-2-2-3-2	IR65620-192-3-3-3-2/IR77084-B-5-1-1	A1280
266	2628443	A1289/2011DS/RYT	IR09A172	IR84740-87-1-3-2	IR73006-12-3-3-2/IRRI136	A1289
264	2628815	A1287/2011DS/RYT	IR09A178	IR83851-37-3-3-3-2	IR77776-B-8-1-2/IRRI136	A1287
270	2642504	A1293/2011DS/RYT	IR09A181	IR85140-78-3-1-2	IR72860-74-1-2-1/IR73720-36-3-3-1//IR60	A1293
396	2642567	M1428/2011DS/RYT	IR09A183	IR84848-84-1-3-2	IRRI123/IR68144-2B-2-2-3-1-166	M1428
268	2642693	A1291/2011DS/RYT	IR09A192	IR84839-94-3-3-2	IR68144-2B-2-2-3-1-166/IRRI123	A1291
267	2642767	A1290/2011DS/RYT	IR09A200	IR84831-12-3-2-3	IR64/IR68144-2B-2-2-3-1-127	A1290
261	2472088	A1284/2011DS/RYT	IR09A220	IR83832-90-3-2-3	IR72903-121-2-1-2/IRRI135	A1284
303	2472101	A1329/2011DS/RYT	IR09A224	IR83832-26-2-1-2	IR72903-121-2-1-2/IRRI135	A1329
302	2472106	A1328/2011DS/RYT	IR09A225	IR83832-11-2-2-3	IR72903-121-2-1-2/IRRI135	A1328
248	2433533	A1271/2011DS/RYT	IR09A228	IR82572-28-3-1-1-2	PR29232-B-17-2-1-1/IR64	A1271
255	2433291	A1278/2011DS/RYT	IR09A229	IR82578-26-3-2-2-1	PR32749-9-10-5/IRRI105	A1278
299	2450927	A1325/2011DS/RYT	IR09A231	IR83678-13-1-3-1	IR73013-95-1-3-2/IRRI123//IR01A163	A1325
301	2450841	A1327/2011DS/RYT	IR09A234	IR83684-45-3-2-3	IR02A149/IRRI123//IR01A163	A1327
260	2451117	A1283/2011DS/RYT	IR09A235	IR83730-19-3-1-3	IR77429-38-69-B-6-1-1/NSICRC138//IRRI132	A1283
348	2472647	M1377/2011DS/RYT	IR09M103	IR83294-98-3-2-3-2	DAESANBYEO/IR65564-44-5-1	M1377
347	2472653	M1376/2011DS/RYT	IR09M104	IR83294-66-2-2-3-2	DAESANBYEO/IR65564-44-5-1	M1376
346	2472656	M1375/2011DS/RYT	IR09M105	IR83294-59-3-2-2-2	DAESANBYEO/IR65564-44-5-1	M1375
345	2472664	M1374/2011DS/RYT	IR09M106	IR83294-9-1-3-2-3	DAESANBYEO/IR65564-44-5-1	M1374
344	2472692	M1373/2011DS/RYT	IR09M108	IR83288-26-1-1-2-2	AREUMBYEO/IR65564-44-5-1	M1373
350	2472787	M1379/2011DS/RYT	IR09M109	IR83336-71-3-3-3-3	IR75862-221-2-1-2-B-B-B/IRRI135	M1379
390	2642669	M1422/2011DS/RYT	IR09M113	IR84841-17-3-1-2	IR75862-206-2-8-3-B-B-B/IR68144-2B-2-2-3-1-166	M1422
389	2642681	M1421/2011DS/RYT	IR09M116	IR84840-73-2-2-2	IR69428-6-1-1-3-3/IR68144-2B-2-2-3-1-166	M1421
378	2642849	M1410/2011DS/RYT	IR09M120	IR84749-219-1-1-2	IR75862-206-2-8-3-B-B-B/IR64	M1410
34	2472163	B1037/2011DS/RYT	IR09N106	IR84040-67-2-2-3	IR68552-100-1-2-2/NSICRC158//IRRI123	B1037
32	2472283	B1035/2011DS/RYT	IR09N126	IR83842-50-1-3-3	IR01N111/IRRI164	B1035
31	2472288	B1034/2011DS/RYT	IR09N127	IR83840-90-3-2-1	IR01N107/IR01N203	B1034
207	2472354	B1227/2011DS/RYT	IR09N142	IR83835-59-1-1-1	IR73012-15-2-2-1/IR01N144	B1227
79	2472359	B1085/2011DS/RYT	IR09N144	IR83835-56-3-2-2	IR73012-15-2-2-1/IR01N144	B1085
206	2472368	B1226/2011DS/RYT	IR09N146	IR83835-44-2-2-2	IR73012-15-2-2-1/IR01N144	B1226
29	2472458	B1032/2011DS/RYT	IR09N161	IR83739-118-2-1-3-2	IRRI123/SLG1//IR00A117	B1032
25	2472512	B1028/2011DS/RYT	IR09N173	IR83720-20-3-3-1-2	IR04N114/THOUA//IR60	B1028
153	2472536	B1165/2011DS/RYT	IR09N180	IR83692-19-3-2-3-2	IR04A132/IR02N444//Maekhaw	B1165
17	2472562	B1020/2011DS/RYT	IR09N184	IR83679-81-2-1-1-3	IR00A115/IR01N144//KHAOKHAE	B1020
113	2472584	B1122/2011DS/RYT	IR09N190	IR83650-59-2-5-2-2	DONGANBYEO/PSBRC82//AREUMBYEO	B1122
151	2472604	B1163/2011DS/RYT	IR09N191	IR83331-48-3-3-3-3	IR73707-45-3-2-3/IR02N463	B1163
33	2465420	B1036/2011DS/RYT	IR09N199	IR84022-533-3-3-3	JANAKI/IR02N463//IRRI123	B1036
343	2472699	M1372/2011DS/RYT	IR09N200	IR83287-81-2-3-1-1	AREUMBYEO/IR64	M1372
74	2472717	B1080/2011DS/RYT	IR09N202	IR83710-12-3-3-2-1	IR04N114/IR01N144//IRRI136	B1080
203	2472780	B1223/2011DS/RYT	IR09N212	IR83354-63-3-1-2-1	ODAEBYEO/IRRI123	B1223
57	2472804	B1063/2011DS/RYT	IR09N217	IR83298-85-2-2-2-1	IR65450-173-2-1-1-3-3/IR04N114	B1063
341	2472831	M1370/2011DS/RYT	IR09N221	IR83286-22-1-2-1-1	AREUMBYEO/IRRI123	M1370
154	2524833	B1166/2011DS/RYT	IR09N246	IR83822-8-2-2-2	IR68058-71-2-1/IR71700-247-1-1-2	B1166
76	2524835	B1082/2011DS/RYT	IR09N247	IR83822-3-3-3-3	IR68058-71-2-1/IR71700-247-1-1-2	B1082
215	2524860	B1235/2011DS/RYT	IR09N251	IR84055-97-2-2-2	IRRI143/IR04N114//IRBB60-1	B1235
211	2525009	B1231/2011DS/RYT	IR09N259	IR83838-29-2-2-3	IR00A117/IR73707-45-3-2-3	B1231
210	2525013	B1230/2011DS/RYT	IR09N260	IR83838-16-2-1-2	IR00A117/IR73707-45-3-2-3	B1230
209	2525019	B1229/2011DS/RYT	IR09N261	IR83838-11-1-3-2	IR00A117/IR73707-45-3-2-3	B1229
208	2525022	B1228/2011DS/RYT	IR09N262	IR83838-8-2-2-2	IR00A117/IR73707-45-3-2-3	B1228
18	2525088	B1021/2011DS/RYT	IR09N272	IR83682-56-1-1-2-2	IR74286-107-2-3/IR72969-143-5-3-6-2//IRRI105	B1021
114	2525090	B1123/2011DS/RYT	IR09N273	IR83682-46-3-3-2-3	IR74286-107-2-3/IR72969-143-5-3-6-2//IRRI105	B1123
205	2525093	B1225/2011DS/RYT	IR09N274	IR83673-105-2-3-2-3	IR72860-74-1-2-1/IR72158-11-5-2-3//IRRI105	B1225
152	2525106	B1164/2011DS/RYT	IR09N276	IR83343-115-2-3-3-2	IRRI143/NSICRC158	B1164
77	2465360	B1083/2011DS/RYT	IR09N278	IR83822-566-2-1-3	IR68058-71-2-1/IR71700-247-1-1-2	B1083
15	2465460	B1018/2011DS/RYT	IR09N287	IR83303-563-1-2-1-2	IR65620-192-3-3-3-2/NSICRC158	B1018
14	2465464	B1017/2011DS/RYT	IR09N296	IR83303-548-2-3-1-1	IR65620-192-3-3-3-2/NSICRC158	B1017
59	2465465	B1065/2011DS/RYT	IR09N307	IR83303-543-3-3-3-3	IR65620-192-3-3-3-2/NSICRC158	B1065
13	2465477	B1016/2011DS/RYT	IR09N340	IR83301-521-1-1-2-3	IR65620-192-3-3-3-2/IR04N114	B1016
36	2471789	B1039/2011DS/RYT	IR09N379	IR84067-39-2-2-2	IRRI135/NSICRC158//IR64	B1039
35	2471800	B1038/2011DS/RYT	IR09N389	IR84067-4-2-3-3	IRRI135/NSICRC158//IR64	B1038
342	2642744	M1371/2011DS/RYT	IR09N394	IR83287-B2-71-1-2-2	AREUMBYEO/IR64	M1371
84	2471865	B1090/2011DS/RYT	IR09N401	IR84058-35-2-2-1	IR04N114/NSICRC158//IR66	B1090
30	2465367	B1033/2011DS/RYT	IR09N423	IR83822-512-3-2-2	IR68058-71-2-1/IR71700-247-1-1-2	B1033
83	2471936	B1089/2011DS/RYT	IR09N462	IR84043-3-2-3-2	IR70114-5-3-3-3/NSICRC158//IR68058-71-2-1	B1089
214	2471953	B1234/2011DS/RYT	IR09N465	IR84038-93-2-2-3	IR68544-29-2-1-3-1-2/NSICRC158//IR72890-81-3-2-2	B1234
81	2471975	B1087/2011DS/RYT	IR09N469	IR84023-101-2-2-2	JANAKI/NSICRC158//IRBB60-1	B1087
213	2471988	B1233/2011DS/RYT	IR09N470	IR84023-23-2-3-1	JANAKI/NSICRC158//IRBB60-1	B1233
212	2472005	B1232/2011DS/RYT	IR09N473	IR84022-54-2-2-2	JANAKI/IR02N463//IRRI123	B1232
80	2472008	B1086/2011DS/RYT	IR09N474	IR84022-40-3-3-2	JANAKI/IR02N463//IRRI123	B1086
354	2472038	M1383/2011DS/RYT	IR09N481	IR84020-84-2-3-2	AREUMBYEO/2*IR64	M1383
11	2433233	B1014/2011DS/RYT	IR09N495	IR82802-33-1-3-2-2	IR01N200/IR01N148//IRRI123	B1014
12	2433227	B1015/2011DS/RYT	IR09N496	IR82802-101-2-3-1-2	IR01N200/IR01N148//IRRI123	B1015
58	2451108	B1064/2011DS/RYT	IR09N497	IR83303-16-1-2-3	IR65620-192-3-3-3-2/NSICRC158	B1064
60	2451090	B1066/2011DS/RYT	IR09N499	IR83306-27-2-3-3	IR66/NSICRC158	B1066
61	2451087	B1067/2011DS/RYT	IR09N500	IR83306-32-3-1-3	IR66/NSICRC158	B1067
62	2451084	B1068/2011DS/RYT	IR09N501	IR83306-33-1-3-3	IR66/NSICRC158	B1068
63	2451081	B1069/2011DS/RYT	IR09N502	IR83306-56-2-1-3	IR66/NSICRC158	B1069
64	2451079	B1070/2011DS/RYT	IR09N503	IR83306-64-2-3-2	IR66/NSICRC158	B1070
65	2451064	B1071/2011DS/RYT	IR09N505	IR83306-120-1-1-2	IR66/NSICRC158	B1071
66	2432778	B1072/2011DS/RYT	IR09N506	IR83317-10-3-2-1	IR69428-6-1-1-3-3/IR64	B1072
67	2432761	B1073/2011DS/RYT	IR09N507	IR83317-54-1-2-3	IR69428-6-1-1-3-3/IR64	B1073
68	2432758	B1074/2011DS/RYT	IR09N508	IR83317-71-1-1-3	IR69428-6-1-1-3-3/IR64	B1074
70	2451061	B1076/2011DS/RYT	IR09N509	IR83329-18-1-1-2	IR73006-12-3-3-2/IR72969-143-5-3-6-2	B1076
104	2451042	B1113/2011DS/RYT	IR09N511	IR83334-27-2-3-3	IR00A117/NSICRC158	B1113
105	2451027	B1114/2011DS/RYT	IR09N512	IR83334-93-3-2-3	IR00A117/NSICRC158	B1114
106	2451022	B1115/2011DS/RYT	IR09N513	IR83334-114-3-2-2	IR00A117/NSICRC158	B1115
107	2451016	B1116/2011DS/RYT	IR09N514	IR83342-37-2-3-2	IRRI143/IR02N463	B1116
108	2451005	B1117/2011DS/RYT	IR09N515	IR83343-16-2-1-1	IRRI143/NSICRC158	B1117
109	2451001	B1118/2011DS/RYT	IR09N516	IR83343-44-3-3-2	IRRI143/NSICRC158	B1118
110	2450997	B1119/2011DS/RYT	IR09N517	IR83343-59-3-2-3	IRRI143/NSICRC158	B1119
111	2450991	B1120/2011DS/RYT	IR09N518	IR83343-83-2-3-3	IRRI143/NSICRC158	B1120
112	2450989	B1121/2011DS/RYT	IR09N519	IR83343-110-3-1-2	IRRI143/NSICRC158	B1121
202	2450968	B1222/2011DS/RYT	IR09N520	IR83353-48-2-2-2	IRRI135/NSICRC158	B1222
71	2432629	B1077/2011DS/RYT	IR09N522	IR83650-92-1-3-3	DONGANBYEO/PSBRC82//AREUMBYEO	B1077
204	2450950	B1224/2011DS/RYT	IR09N523	IR83673-22-3-1-2	IR72860-74-1-2-1/IR72158-11-5-2-3//IRRI105	B1224
72	2450883	B1078/2011DS/RYT	IR09N526	IR83680-114-3-3-3	IR73718-23-2-1-3/IR01N200//IRRI105	B1078
115	2450872	B1124/2011DS/RYT	IR09N527	IR83682-59-2-1-2	IR74286-107-2-3/IR72969-143-5-3-6-2//IRRI105	B1124
116	2450869	B1125/2011DS/RYT	IR09N528	IR83682-77-3-3-2	IR74286-107-2-3/IR72969-143-5-3-6-2//IRRI105	B1125
117	2450867	B1126/2011DS/RYT	IR09N529	IR83682-86-1-3-1	IR74286-107-2-3/IR72969-143-5-3-6-2//IRRI105	B1126
73	2450832	B1079/2011DS/RYT	IR09N530	IR83688-23-3-3-3	IR03N117/IR68373-R-R-B-22-2-2//IRRI143	B1079
19	2433014	B1022/2011DS/RYT	IR09N531	IR83704-18-3-2-2	IR04N114/IR73459-120-2-2-3//KHAOKHAE	B1022
20	2433011	B1023/2011DS/RYT	IR09N532	IR83704-28-3-3-2	IR04N114/IR73459-120-2-2-3//KHAOKHAE	B1023
21	2432999	B1024/2011DS/RYT	IR09N533	IR83704-78-2-3-2	IR04N114/IR73459-120-2-2-3//KHAOKHAE	B1024
22	2432997	B1025/2011DS/RYT	IR09N534	IR83704-86-3-3-1	IR04N114/IR73459-120-2-2-3//KHAOKHAE	B1025
23	2432993	B1026/2011DS/RYT	IR09N535	IR83704-121-2-2-2	IR04N114/IR73459-120-2-2-3//KHAOKHAE	B1026
24	2432990	B1027/2011DS/RYT	IR09N536	IR83704-123-2-1-2	IR04N114/IR73459-120-2-2-3//KHAOKHAE	B1027
26	2432916	B1029/2011DS/RYT	IR09N537	IR83722-99-3-6-1	IR04N114/IRRI136//Maekhaw	B1029
28	2451135	B1031/2011DS/RYT	IR09N538	IR83724-6-2-2-3	IRRI132/PR30138-35-2//IR04N114	B1031
75	2450830	B1081/2011DS/RYT	IR09N540	IR83725-9-3-1-2	IRRI132/IRRI123//IR66	B1081
78	2450817	B1084/2011DS/RYT	IR09N542	IR83824-20-3-3	IR00A109/IR72967-170-1-2-3-2	B1084
103	2432692	B1112/2011DS/RYT	IR09N543	IR83330-84-1-2-3	IR73707-45-3-2-3/NSICRC158	B1112
429	2697419	A1478/2011DS/RYT	IR10A107	IR85134-141-2-3-2-3	IR66/IR72870-19-2-2-3//BR29	A1478
430	2754812	A1479/2011DS/RYT	IR10A108	IR85171-29-3-1-1-1	IRRI123/IR73000-70-2-2-2//IR68444-18-1-3-3	A1479
431	2697172	A1480/2011DS/RYT	IR10A110	IR85640-20-2-2-1	IR05A229/IR 64	A1480
305	2754532	A1331/2011DS/RYT	IR10A121	IR84736-7-3-3-2-3	IR72906-32-1-3-3/IR72890-81-3-2	A1331
306	2754534	A1332/2011DS/RYT	IR10A122	IR84736-18-3-2-3-2	IR72906-32-1-3-3/IR72890-81-3-2	A1332
307	2754547	A1333/2011DS/RYT	IR10A124	IR84736-86-2-1-3-3	IR72906-32-1-3-3/IR72890-81-3-2	A1333
308	2754550	A1334/2011DS/RYT	IR10A125	IR84736-100-2-3-1-3	IR72906-32-1-3-3/IR72890-81-3-2	A1334
271	2754563	A1294/2011DS/RYT	IR10A127	IR84788-40-3-3-1-1	PR31070-4-1-2-PJ26/IRRI118	A1294
272	2754571	A1295/2011DS/RYT	IR10A128	IR84788-94-3-2-1-3	PR31070-4-1-2-PJ26/IRRI118	A1295
273	2754745	A1296/2011DS/RYT	IR10A131	IR85162-3-3-2-3-3	IR77776-B-8-1-2/IRRI136//IRRI123	A1296
311	2697240	A1337/2011DS/RYT	IR10A133	IR85634-10-3-1-2	IR04A285/JANAKI	A1337
312	2697238	A1338/2011DS/RYT	IR10A134	IR85634-15-3-3-1	IR04A285/JANAKI	A1338
313	2697231	A1339/2011DS/RYT	IR10A135	IR85634-34-3-2-2	IR04A285/JANAKI	A1339
274	2696679	A1297/2011DS/RYT	IR10A136	IR85636-3-3-3-2	IR04A285/IRRI123	A1297
314	2697209	A1340/2011DS/RYT	IR10A139	IR85639-36-1-3-3	IR05A221/IR64680-81-2-2-1-3	A1340
315	2697200	A1341/2011DS/RYT	IR10A141	IR85639-61-2-3-3	IR05A221/IR64680-81-2-2-1-3	A1341
316	2697196	A1342/2011DS/RYT	IR10A142	IR85639-81-2-3-1	IR05A221/IR64680-81-2-2-1-3	A1342
317	2697186	A1343/2011DS/RYT	IR10A143	IR85639-94-2-3-2	IR05A221/IR64680-81-2-2-1-3	A1343
318	2697179	A1344/2011DS/RYT	IR10A144	IR85639-121-2-2-3	IR05A221/IR64680-81-2-2-1-3	A1344
309	2758426	A1335/2011DS/RYT	IR10A152	IR85244-12-2-2-3-3	IRRI126/IRRI164//IR05F102/IR66946-3R-178-1-1	A1335
310	2754861	A1336/2011DS/RYT	IR10A155	IR85613-53-2-1-2	IR02W101/IRRI105	A1336
355	2697722	M1384/2011DS/RYT	IR10M102	IR84722-82-2-3-3-3	IR69428-6-1-1-3-3/IR36	M1384
356	2697720	M1385/2011DS/RYT	IR10M103	IR84722-130-2-2-2-2	IR69428-6-1-1-3-3/IR36	M1385
357	2697988	M1386/2011DS/RYT	IR10M104	IR84723-3-3-2-3-1	IR69428-6-1-1-3-3/IR75862-206-2-8-3-B-B-B	M1386
358	2697981	M1387/2011DS/RYT	IR10M105	IR84723-20-2-2-2-2	IR69428-6-1-1-3-3/IR75862-206-2-8-3-B-B-B	M1387
359	2697975	M1388/2011DS/RYT	IR10M106	IR84723-46-2-3-2-2	IR69428-6-1-1-3-3/IR75862-206-2-8-3-B-B-B	M1388
369	2697967	M1401/2011DS/RYT	IR10M107	IR84723-104-1-3-2-1	IR69428-6-1-1-3-3/IR75862-206-2-8-3-B-B-B	M1401
370	2697966	M1402/2011DS/RYT	IR10M108	IR84723-104-1-3-2-2	IR69428-6-1-1-3-3/IR75862-206-2-8-3-B-B-B	M1402
361	2697963	M1390/2011DS/RYT	IR10M109	IR84723-128-1-1-2-2	IR69428-6-1-1-3-3/IR75862-206-2-8-3-B-B-B	M1390
371	2697696	M1403/2011DS/RYT	IR10M112	IR84723-343-1-2-3-2	IR69428-6-1-1-3-3/IR75862-206-2-8-3-B-B-B	M1403
372	2697669	M1404/2011DS/RYT	IR10M115	IR84724-87-1-2-2-2	IR69428-6-1-1-3-3/IR75862-221-2-1-2-B-B-B	M1404
373	2697651	M1405/2011DS/RYT	IR10M120	IR84726-3-3-3-2-2	IR70114-5-3-3-3/IR73691-14-1	M1405
374	2697649	M1406/2011DS/RYT	IR10M121	IR84726-65-3-2-3-1	IR70114-5-3-3-3/IR73691-14-1	M1406
375	2697646	M1407/2011DS/RYT	IR10M122	IR84726-78-2-2-2-1	IR70114-5-3-3-3/IR73691-14-1	M1407
376	2697641	M1408/2011DS/RYT	IR10M123	IR84726-87-2-1-3-3	IR70114-5-3-3-3/IR73691-14-1	M1408
377	2698100	M1409/2011DS/RYT	IR10M124	IR84749-8-1-1-2-6	IR75862-206-2-8-3-B-B-B/IR64	M1409
379	2697997	M1411/2011DS/RYT	IR10M125	IR84750-12-1-2-3-1	IR75862-206-2-8-3-B-B-B/IRRI123	M1411
380	2697531	M1412/2011DS/RYT	IR10M126	IR84750-164-3-2-1-2	IR75862-206-2-8-3-B-B-B/IRRI123	M1412
381	2697529	M1413/2011DS/RYT	IR10M127	IR84750-213-2-2-3-1	IR75862-206-2-8-3-B-B-B/IRRI123	M1413
382	2698097	M1414/2011DS/RYT	IR10M128	IR84751-21-1-2-2-3	IR75862-221-2-1-2-B-B-B/IR36	M1414
383	2698092	M1415/2011DS/RYT	IR10M130	IR84752-70-3-2-2-2	IR75862-221-2-1-2-B-B-B/IR64	M1415
384	2698089	M1416/2011DS/RYT	IR10M131	IR84752-78-2-5-1-2	IR75862-221-2-1-2-B-B-B/IR64	M1416
385	2697520	M1417/2011DS/RYT	IR10M133	IR84753-55-3-3-1-1	IR75862-221-2-1-2-B-B-B/IRRI123	M1417
386	2697516	M1418/2011DS/RYT	IR10M134	IR84753-67-1-3-1-2	IR75862-221-2-1-2-B-B-B/IRRI123	M1418
387	2697934	M1419/2011DS/RYT	IR10M136	IR84840-17-1-3-2-1	IR69428-6-1-1-3-3/IR68144-2B-2-2-3-1-166	M1419
388	2697932	M1420/2011DS/RYT	IR10M137	IR84840-17-1-3-2-3	IR69428-6-1-1-3-3/IR68144-2B-2-2-3-1-166	M1420
391	2697920	M1423/2011DS/RYT	IR10M138	IR84842-7-2-3-2-3	IR75862-206-2-8-3-B-B-B/IR69428-6-1-1-3-3	M1423
393	2697903	M1425/2011DS/RYT	IR10M140	IR84842-87-3-1-2-2	IR75862-206-2-8-3-B-B-B/IR69428-6-1-1-3-3	M1425
395	2697884	M1427/2011DS/RYT	IR10M142	IR84845-12-2-1-1-3	JORYEONGBYEO/IR69428-6-1-1-3-3	M1427
397	2696924	M1429/2011DS/RYT	IR10M144	IR85656-2-3-1-3	IR05M119/IR65450-173-2-1-3-3	M1429
398	2696911	M1430/2011DS/RYT	IR10M145	IR85656-45-3-2-1	IR05M119/IR65450-173-2-1-3-3	M1430
399	2696903	M1431/2011DS/RYT	IR10M146	IR85656-69-2-2-3	IR05M119/IR65450-173-2-1-3-3	M1431
400	2696901	M1432/2011DS/RYT	IR10M147	IR85656-73-3-1-2	IR05M119/IR65450-173-2-1-3-3	M1432
401	2696895	M1433/2011DS/RYT	IR10M148	IR85656-108-2-1-2	IR05M119/IR65450-173-2-1-3-3	M1433
360	2830070	M1389/2011DS/RYT	IR10M152	IR84723-72-2-2-1-3-3	IR69428-6-1-1-3-3/IR75862-206-2-8-3-B-B-B	M1389
362	2830072	M1391/2011DS/RYT	IR10M153	IR84723-160-1-1-3-3-2	IR69428-6-1-1-3-3/IR75862-206-2-8-3-B-B-B	M1391
392	2830087	M1424/2011DS/RYT	IR10M195	IR84842-35-3-1-1-2-2	IR75862-206-2-8-3-B-B-B/IR69428-6-1-1-3-3	M1424
394	2830091	M1426/2011DS/RYT	IR10M196	IR84842-131-1-2-1-1-3	IR75862-206-2-8-3-B-B-B/IR69428-6-1-1-3-3	M1426
402	2830363	M1434/2011DS/RYT	IR10M220	IR85800-41-3-2-1-2	IR69428-6-1-1-3-3/IR75862-206-2-8-3-B-B-B//IRRI123	M1434
340	2451178	M1369/2011DS/RYT	IR10M238	IR82475-110-2-2-1-2	IR68144-2B-2-2-3-1-120/IR64	M1369
351	2432627	M1380/2011DS/RYT	IR10M239	IR83663-20-3-2-2	IR65192-4B-11-3/IR64//AREUMBYEO	M1380
352	2432615	M1381/2011DS/RYT	IR10M243	IR83663-71-1-2-2	IR65192-4B-11-3/IR64//AREUMBYEO	M1381
353	2432609	M1382/2011DS/RYT	IR10M245	IR83668-35-2-2-2	IR66160-121-4-1-1/IR64//DAESANBYEO	M1382
403	2830534	M1435/2011DS/RYT	IR10M251	IR85822-36-3-2-2-2	IR75862-206-2-8-3-B-B-B/IR36//IR00A107	M1435
404	2830538	M1436/2011DS/RYT	IR10M252	IR85822-66-1-3-1-3	IR75862-206-2-8-3-B-B-B/IR36//IR00A107	M1436
405	2830250	M1437/2011DS/RYT	IR10M256	IR85823-20-3-2-1-3	IR75862-206-2-8-3-B-B-B/IR64//IR00A117	M1437
407	2830601	M1439/2011DS/RYT	IR10M278	IR85825-67-3-1-3-3	IR75862-221-2-1-2-B-B-B/IR64//IRRI123	M1439
408	2830612	M1440/2011DS/RYT	IR10M281	IR85825-163-2-3-1-2	IR75862-221-2-1-2-B-B-B/IR64//IRRI123	M1440
406	2830276	M1438/2011DS/RYT	IR10M292	IR85849-33-1-2-1-2	IR69428-6-1-1-3-3/2*IR36	M1438
409	2843619	M1452/2011DS/RYT	IR10M298	IR85850-47-1-1-3-1	IR69428-6-1-1-3-3/2*IRRI123	M1452
410	2832540	M1453/2011DS/RYT	IR10M299	IR85850-68-2-2-3-1	IR69428-6-1-1-3-3/2*IRRI123	M1453
411	2832544	M1454/2011DS/RYT	IR10M300	IR85850-75-2-2-3-2	IR69428-6-1-1-3-3/2*IRRI123	M1454
412	2832549	M1455/2011DS/RYT	IR10M302	IR85850-121-2-3-3-1	IR69428-6-1-1-3-3/2*IRRI123	M1455
150	2433641	B1162/2011DS/RYT	IR10N101	IR82493-71-1-2-2-2	IR00A115/IR01N144	B1162
27	2432913	B1030/2011DS/RYT	IR10N105	IR83722-105-2-2-1	IR04N114/IRRI136//Maekhaw	B1030
159	2754601	B1171/2011DS/RYT	IR10N108	IR84029-B2-49-3-2-3-3	IR65620-192-3-3-3-2/IR02N463//IR72875-94-3-3-2	B1171
217	2697454	B1237/2011DS/RYT	IR10N111	IR84037-B2-145-1-1-2-1	IR68450-36-3-2-2-3/IR04N114//IR72875-94-3-3-2	B1237
85	2754771	B1091/2011DS/RYT	IR10N114	IR85169-118-1-1-3-2	IR05N326/IR72870-19-2-2-3//IR64680-81-2-2-1-3	B1091
349	2697864	M1378/2011DS/RYT	IR10N115	IR83317-B2-17-1-1-3-2	IR69428-6-1-1-3-3/IR64	M1378
86	2754450	B1092/2011DS/RYT	IR10N117	IR83820-69-1-2-3-1-2	IR63896-60-3-1-2/IR71676-106-10-3	B1092
155	2754452	B1167/2011DS/RYT	IR10N118	IR83822-31-3-1-2-2-1	IR68058-71-2-1/IR71700-247-1-1-2	B1167
118	2754459	B1127/2011DS/RYT	IR10N119	IR83828-25-3-2-2-2-2	IR72870-19-2-2-3/IR72971-77-1-5-2-2	B1127
156	2754462	B1168/2011DS/RYT	IR10N120	IR83831-78-1-2-2-2-2	IR72903-121-2-1-2/IR73711-130-1-3-1	B1168
157	2754466	B1169/2011DS/RYT	IR10N121	IR83831-98-3-2-3-2-3	IR72903-121-2-1-2/IR73711-130-1-3-1	B1169
158	2757262	B1170/2011DS/RYT	IR10N122	IR83838-118-1-3-2-3-1	IR00A117/IR73707-45-3-2-3	B1170
82	2754474	B1088/2011DS/RYT	IR10N130	IR84030-46-2-1-2-2-2	IR65620-192-3-3-3-2/NSICRC158//IR72890-81-3-2-2	B1088
216	2754479	B1236/2011DS/RYT	IR10N131	IR84033-91-3-1-2-3-1	IR66/NSICRC158//IR68058-71-2-1	B1236
87	2697451	B1093/2011DS/RYT	IR10N134	IR84057-B2-93-1-2-3-1	IRRI143/NSICRC158//IR60	B1093
160	2754527	B1172/2011DS/RYT	IR10N136	IR84727-91-2-3-3-1	IRRI135/IR73459-120-2-2-3	B1172
88	2697638	B1094/2011DS/RYT	IR10N137	IR84729-6-1-1-1-3	IR71700-247-1-1-2/IRRI137	B1094
89	2697636	B1095/2011DS/RYT	IR10N138	IR84729-10-2-1-3-2	IR71700-247-1-1-2/IRRI137	B1095
90	2697623	B1096/2011DS/RYT	IR10N141	IR84729-70-2-2-1-3	IR71700-247-1-1-2/IRRI137	B1096
37	2697600	B1040/2011DS/RYT	IR10N144	IR84733-33-1-1-1-2	IR71701-28-1-4/IR71700-247-1-1-2	B1040
218	2697585	B1238/2011DS/RYT	IR10N146	IR84735-79-3-3-2-2	IR72890-81-3-2-2/IR73707-45-3-2-3	B1238
161	2697576	B1173/2011DS/RYT	IR10N148	IR84741-5-2-3-2-2	IR73012-137-2-2-2/IR01N107	B1173
162	2697495	B1174/2011DS/RYT	IR10N160	IR84757-58-1-1-3-2	IR04A115/IR01N203	B1174
163	2697485	B1175/2011DS/RYT	IR10N161	IR84757-89-3-3-1-3	IR04A115/IR01N203	B1175
219	2754611	B1239/2011DS/RYT	IR10N184	IR85133-18-3-3-1-1	IR63896-60-3-1-2/IR71676-106-10-3//IRRI123	B1239
220	2754625	B1240/2011DS/RYT	IR10N186	IR85133-97-3-1-3-3	IR63896-60-3-1-2/IR71676-106-10-3//IRRI123	B1240
221	2754628	B1241/2011DS/RYT	IR10N187	IR85133-110-3-2-2-3	IR63896-60-3-1-2/IR71676-106-10-3//IRRI123	B1241
222	2754631	B1242/2011DS/RYT	IR10N188	IR85133-119-3-2-3-3	IR63896-60-3-1-2/IR71676-106-10-3//IRRI123	B1242
223	2697417	B1243/2011DS/RYT	IR10N189	IR85136-37-2-1-3-2	IR00A105/IR71701-28-1-4-3//IR65620-192-3-3-3-2	B1243
119	2754493	B1128/2011DS/RYT	IR10N191	IR85138-111-2-1-3-3	IR71676-90-2-2/IR71676-106-10-3//IR00A117	B1128
228	2697389	B1251/2011DS/RYT	IR10N198	IR85143-36-1-2-1-3	IR72890-81-3-2/IR73459-120-2-2-3//IR68444-18-1-3-3	B1251
120	2754672	B1129/2011DS/RYT	IR10N202	IR85144-54-1-2-3-2	IR72903-121-2-1-2/IR73711-130-1-3-1//IR64680-81-2-2-1-3	B1129
166	2754710	B1178/2011DS/RYT	IR10N204	IR85145-105-2-1-2-1	IR72906-32-1-3-3/IR73712-68-3-1-2//IR65450-173-2-1-1-3-3	B1178
164	2754684	B1176/2011DS/RYT	IR10N205	IR85145-14-2-3-3-2	IR72906-32-1-3-3/IR73712-68-3-1-2//IR65450-173-2-1-1-3-3	B1176
165	2754699	B1177/2011DS/RYT	IR10N208	IR85145-74-3-2-1-2	IR72906-32-1-3-3/IR73712-68-3-1-2//IR65450-173-2-1-1-3-3	B1177
121	2697849	B1130/2011DS/RYT	IR10N211	IR85146-19-1-1-2-2	IR72967-12-2-3/IR72164-348-6-2-2-2//IRRI135	B1130
224	2697369	B1244/2011DS/RYT	IR10N216	IR85147-45-1-2-3-2	IR73012-15-2-2-1/IR01N144//IR72890-81-3-2-2	B1244
167	2754725	B1179/2011DS/RYT	IR10N223	IR85150-109-2-2-1-1	IR00A117/IR73707-45-3-2-3//IR65450-173-2-1-1-3-3	B1179
168	2697813	B1180/2011DS/RYT	IR10N225	IR85151-18-2-1-3-2	IR01N106/IR01N194//IRRI143	B1180
169	2697810	B1181/2011DS/RYT	IR10N226	IR85151-43-3-1-1-2	IR01N106/IR01N194//IRRI143	B1181
170	2697804	B1182/2011DS/RYT	IR10N228	IR85151-66-1-3-2-2	IR01N106/IR01N194//IRRI143	B1182
171	2697797	B1183/2011DS/RYT	IR10N230	IR85151-140-1-2-3-3	IR01N106/IR01N194//IRRI143	B1183
225	2754499	B1245/2011DS/RYT	IR10N231	IR85152-38-1-1-2-3	IR01N107/IR01N203//IR68058-71-2-1	B1245
226	2697341	B1246/2011DS/RYT	IR10N236	IR85154-53-2-2-3-3	IR01N111/IRRI164//IR72890-81-3-2-2	B1246
227	2697338	B1247/2011DS/RYT	IR10N237	IR85154-84-3-3-2-3	IR01N111/IRRI164//IR72890-81-3-2-2	B1247
122	2697336	B1131/2011DS/RYT	IR10N238	IR85155-22-2-2-2-2	IR01N126/IR02N174//IR72903-121-2-1-2	B1131
123	2697330	B1132/2011DS/RYT	IR10N239	IR85155-81-1-3-1-2	IR01N126/IR02N174//IR72903-121-2-1-2	B1132
124	2697328	B1133/2011DS/RYT	IR10N240	IR85155-108-2-3-2-1	IR01N126/IR02N174//IR72903-121-2-1-2	B1133
91	2697791	B1097/2011DS/RYT	IR10N242	IR85156-134-2-1-2-3	IR01N142/IR02N195//IR66	B1097
125	2754779	B1134/2011DS/RYT	IR10N249	IR85170-49-3-2-3-1	IRBB60-1/IR73711-130-1-3-1//IR65450-173-2-1-1-3-3	B1134
126	2754786	B1135/2011DS/RYT	IR10N250	IR85170-78-2-2-3-2	IRBB60-1/IR73711-130-1-3-1//IR65450-173-2-1-1-3-3	B1135
127	2754793	B1136/2011DS/RYT	IR10N251	IR85170-92-2-1-3-3	IRBB60-1/IR73711-130-1-3-1//IR65450-173-2-1-1-3-3	B1136
128	2754794	B1137/2011DS/RYT	IR10N252	IR85170-109-2-1-1-1	IRBB60-1/IR73711-130-1-3-1//IR65450-173-2-1-1-3-3	B1137
129	2754803	B1138/2011DS/RYT	IR10N253	IR85170-151-1-2-3-1	IRBB60-1/IR73711-130-1-3-1//IR65450-173-2-1-1-3-3	B1138
229	2697295	B1252/2011DS/RYT	IR10N256	IR85611-46-3-3-1	IR02W101/IR71701-28-1-4	B1252
38	2697282	B1041/2011DS/RYT	IR10N259	IR85612-32-1-1-2	IR02W101/IR72164-348-6-2-2-2	B1041
39	2697278	B1042/2011DS/RYT	IR10N260	IR85612-37-1-3-3	IR02W101/IR72164-348-6-2-2-2	B1042
230	2697256	B1253/2011DS/RYT	IR10N263	IR85621-13-2-2-1	IR65482-7-216-1-2-B/IR72164-348-6-2-2-2	B1253
130	2696733	B1139/2011DS/RYT	IR10N264	IR85627-14-1-3-2	IR01W106/IR71676-90-2-2	B1139
131	2696717	B1140/2011DS/RYT	IR10N266	IR85627-42-2-2-3	IR01W106/IR71676-90-2-2	B1140
132	2696709	B1141/2011DS/RYT	IR10N269	IR85627-61-2-2-2	IR01W106/IR71676-90-2-2	B1141
133	2696706	B1142/2011DS/RYT	IR10N270	IR85627-66-3-2-2	IR01W106/IR71676-90-2-2	B1142
134	2696701	B1143/2011DS/RYT	IR10N271	IR85627-96-3-3-1	IR01W106/IR71676-90-2-2	B1143
135	2696697	B1144/2011DS/RYT	IR10N272	IR85627-100-3-3-2	IR01W106/IR71676-90-2-2	B1144
40	2697138	B1043/2011DS/RYT	IR10N276	IR85644-2-3-2-2	IR79499-14-1-2-2/IR65450-173-2-1-1-3-3	B1043
41	2697132	B1044/2011DS/RYT	IR10N277	IR85644-16-3-2-2	IR79499-14-1-2-2/IR65450-173-2-1-1-3-3	B1044
42	2697126	B1045/2011DS/RYT	IR10N278	IR85644-50-1-2-2	IR79499-14-1-2-2/IR65450-173-2-1-1-3-3	B1045
43	2697116	B1046/2011DS/RYT	IR10N280	IR85644-96-2-2-3	IR79499-14-1-2-2/IR65450-173-2-1-1-3-3	B1046
136	2697102	B1145/2011DS/RYT	IR10N281	IR85648-17-3-3-2	IR05N334/IR65620-192-3-3-3-2	B1145
137	2697092	B1146/2011DS/RYT	IR10N282	IR85648-65-3-3-3	IR05N334/IR65620-192-3-3-3-2	B1146
172	2697075	B1184/2011DS/RYT	IR10N285	IR85649-17-1-2-2	IR05N334/IR72225-20-3-2-3	B1184
173	2697068	B1185/2011DS/RYT	IR10N286	IR85649-28-1-3-3	IR05N334/IR72225-20-3-2-3	B1185
174	2697048	B1186/2011DS/RYT	IR10N288	IR85649-113-1-2-2	IR05N334/IR72225-20-3-2-3	B1186
175	2697046	B1187/2011DS/RYT	IR10N289	IR85649-118-2-1-1	IR05N334/IR72225-20-3-2-3	B1187
176	2697035	B1188/2011DS/RYT	IR10N290	IR85650-11-2-3-3	IR05N341/IR64680-81-2-2-1-3	B1188
177	2697033	B1189/2011DS/RYT	IR10N291	IR85650-30-3-1-2	IR05N341/IR64680-81-2-2-1-3	B1189
178	2697027	B1190/2011DS/RYT	IR10N292	IR85650-42-1-3-2	IR05N341/IR64680-81-2-2-1-3	B1190
179	2697016	B1191/2011DS/RYT	IR10N293	IR85650-76-2-3-1	IR05N341/IR64680-81-2-2-1-3	B1191
180	2696999	B1192/2011DS/RYT	IR10N294	IR85650-123-3-1-3	IR05N341/IR64680-81-2-2-1-3	B1192
44	2696992	B1047/2011DS/RYT	IR10N296	IR85651-30-1-1-1	IR05N341/IR70114-5-3-3-3	B1047
181	2696971	B1193/2011DS/RYT	IR10N298	IR85652-4-1-1-1	IR05N342/IR65450-173-2-1-3-3	B1193
182	2696951	B1194/2011DS/RYT	IR10N301	IR85652-40-2-2-3	IR05N342/IR65450-173-2-1-3-3	B1194
183	2696947	B1195/2011DS/RYT	IR10N302	IR85652-47-1-2-1	IR05N342/IR65450-173-2-1-3-3	B1195
184	2696858	B1196/2011DS/RYT	IR10N303	IR85811-49-4-2-3	IR72906-32-1-3-3/IR02N139//IRRI118	B1196
185	2696855	B1197/2011DS/RYT	IR10N304	IR85811-57-3-1-3	IR72906-32-1-3-3/IR02N139//IRRI118	B1197
138	2696828	B1147/2011DS/RYT	IR10N305	IR85820-92-3-2-3	IR01A154/IR01N194//IRRI115	B1147
363	1183122	M1392/2011DS/RYT	IR68144-2B-2-2-3-1-120	IR68144-2B-2-2-3-1-120	IR72/ZAWABONDAY	M1392
364	1183121	M1393/2011DS/RYT	IR68144-2B-2-2-3-1-127	IR68144-2B-2-2-3-1-127	IR72/ZAWABONDAY	M1393
365	1183120	M1394/2011DS/RYT	IR68144-2B-2-2-3-1-166	IR68144-2B-2-2-3-1-166	IR72/ZAWABONDAY	M1394
366	777182	M1395/2011DS/RYT	IR69428-6-1-1-3-3	IR69428-6-1-1-3-3	IR65564-44-5-2/SENGKEU//IR65600-1-3-2	M1395
413	500263	A1462/2011DS/RYT	IR71146-97-1-2-1-3	IR71146-97-1-2-1-3	IR00A102/IR66452-179-2-6-1-4	A1462
45	437687	B1051/2011DS/RYT	IR71677-161-2-3	IR71677-161-2-3	IR65564-22-2-3/IR64	B1051
231	651890	A1254/2011DS/RYT	IR73004-3-1-2-1	IR73004-3-1-2-1	IR65469-161-2-2-3-2-2/IR60919-150-3-3-3-2	A1254
232	505635	A1255/2011DS/RYT	IR73887-1-8-1-4	IR73887-1-8-1-4	IR84685/IR64	A1255
367	1876352	M1396/2011DS/RYT	IR75862-206-2-8-3-B-B-B	IR75862-206-2-8-3-B-B-B	IR65600-81-5-3-2*3/OLONGISTAMINATA	M1396
368	1876805	M1397/2011DS/RYT	IR75862-221-2-1-2-B-B-B	IR75862-221-2-1-2-B-B-B	IR65600-81-5-3-2*3/OLONGISTAMINATA	M1397
236	863057	A1259/2011DS/RYT	IRRI143	NSICRC140	IR64(WH)/ADAYSEL//3*IR64	A1259
46	1111266	B1052/2011DS/RYT	IRRI146	NSICRC158	IRRI134/IR70479-45-2-3//IR64680-81-2-2-1-3	B1052
277	1264383	A1303/2011DS/RYT	IRRI151	IR 78566-1-2-1	IR00A112/PSB RC 20 (IR 57301-195-3-3)	A1303
421	1254078	A1470/2011DS/RYT	IRRI156	IR 72870-102-2-2-1-3/IR 72870-19-2-2-3	IR 72870-102-2-2-1-3/IR 72870-19-2-2-3	A1470
280	1402027	A1306/2011DS/RYT	IRRI168	IR79643-39-2-2-3	IR72904-65-1-3-3/IR73012-137-2-2-2	A1306
